# Supplementary material for: Deubiquitination of RIPK3 by OTUB2 potentiates neuronal necroptosis after ischemic stroke
Source: EMBO Mol Med. 2025 Feb 28;17(4):679–95. doi: 10.1038/s44321-025-00206-6 (PMC11982199; doi:10.1038/s44321-025-00206-6)
Supplement: Supplementary file 3 — Source data Fig. 1 [file 44321_2025_206_MOESM3_ESM.zip]

Archive with 32 entries (19 files):
- Source Data Fig 1/
- Source Data Fig 1/Fig 1/
- Source Data Fig 1/Fig 1/1A/
- Source Data Fig 1/Fig 1/1A/1A.jpg
- Source Data Fig 1/Fig 1/1B/
- Source Data Fig 1/Fig 1/1B/1B.jpg
- Source Data Fig 1/Fig 1/1B/1B.xls
- Source Data Fig 1/Fig 1/1C/
- Source Data Fig 1/Fig 1/1C/KO-HE.png
- Source Data Fig 1/Fig 1/1C/WT-HE.tif
- Source Data Fig 1/Fig 1/1D/
- Source Data Fig 1/Fig 1/1D/KO-Nissl.tif
- Source Data Fig 1/Fig 1/1D/WT-Nissl.tif
- Source Data Fig 1/Fig 1/1E/
- Source Data Fig 1/Fig 1/1E/KO-D0.png
- Source Data Fig 1/Fig 1/1E/KO-D3.tif
- Source Data Fig 1/Fig 1/1E/KO-D7.tif
- Source Data Fig 1/Fig 1/1E/WT-D0.tif
- Source Data Fig 1/Fig 1/1E/WT-D3.tif
- Source Data Fig 1/Fig 1/1E/WT-D7.tif
- Source Data Fig 1/Fig 1/1F/
- Source Data Fig 1/Fig 1/1F/1F.xls
- Source Data Fig 1/Fig 1/1G/
- Source Data Fig 1/Fig 1/1G/1G.xls
- Source Data Fig 1/Fig 1/1H/
- Source Data Fig 1/Fig 1/1H/1H.xls
- Source Data Fig 1/Fig 1/1I/
- Source Data Fig 1/Fig 1/1I/1I.xlsx
- Source Data Fig 1/Fig 1/1J/
- Source Data Fig 1/Fig 1/1J/1J.xlsx
- Source Data Fig 1/Fig 1/1K/
- Source Data Fig 1/Fig 1/1K/1K.xlsx
