# Supplementary material for: Deubiquitination of RIPK3 by OTUB2 potentiates neuronal necroptosis after ischemic stroke
Source: EMBO Mol Med. 2025 Feb 28;17(4):679–95. doi: 10.1038/s44321-025-00206-6 (PMC11982199; doi:10.1038/s44321-025-00206-6)
Supplement: Supplementary file 3 — Source data Fig. 1 [file 44321_2025_206_MOESM3_ESM.zip › Source Data Fig 1/Fig 1/1B/1B.xls]

## Sheet: Sheet1
Relative OTUB2 protein expression
	WT	KO
	0.927955	0.0190599
	1.18371	0.0314909
	0.888332	0.0614817
	0.956872	0.129757
	0.989548	0.0698412
	1.05358	0.0569414
