# Supplementary material for: Deubiquitination of RIPK3 by OTUB2 potentiates neuronal necroptosis after ischemic stroke
Source: EMBO Mol Med. 2025 Feb 28;17(4):679–95. doi: 10.1038/s44321-025-00206-6 (PMC11982199; doi:10.1038/s44321-025-00206-6)
Supplement: Supplementary file 3 — Source data Fig. 1 [file 44321_2025_206_MOESM3_ESM.zip › Source Data Fig 1/Fig 1/1F/1F.xls]

## Sheet: Sheet1
Infarct volume(%)
	day	Otub2+/+					Otub2-/-
	0	0	0	0			0	0	0
	3	28.03	30.41	30.48	36.77	24.88	24.84	20.36	21.22	19.68	17.06
	7	17.3	18.87	19.07	8.59	16.1	12.87	10.88	7.6	11.04	9.44
