# Supplementary material for: Deubiquitination of RIPK3 by OTUB2 potentiates neuronal necroptosis after ischemic stroke
Source: EMBO Mol Med. 2025 Feb 28;17(4):679–95. doi: 10.1038/s44321-025-00206-6 (PMC11982199; doi:10.1038/s44321-025-00206-6)
Supplement: Supplementary file 3 — Source data Fig. 1 [file 44321_2025_206_MOESM3_ESM.zip › Source Data Fig 1/Fig 1/1G/1G.xls]

## Sheet: Sheet1
mNSS score
DAY	Otub2+/+-Sham					Otub2-/--Sham					Otub2+/+-MCAO									Otub2-/--MCAO
1	1	0	1	0		1	1	0	0		5	11	12	12	6	10	6	6		5	4	5	4	4
3	0	0	1	0		0	1	1	0		4	10	12	11	5	9	5	5		5	4	5	4	4
7	0	1	0	0		1	0	0	1		4	10	12	11	5	8	5	5		4	3	3	4	3
