# Supplementary material for: Deubiquitination of RIPK3 by OTUB2 potentiates neuronal necroptosis after ischemic stroke
Source: EMBO Mol Med. 2025 Feb 28;17(4):679–95. doi: 10.1038/s44321-025-00206-6 (PMC11982199; doi:10.1038/s44321-025-00206-6)
Supplement: Supplementary file 3 — Source data Fig. 1 [file 44321_2025_206_MOESM3_ESM.zip › Source Data Fig 1/Fig 1/1H/1H.xls]

## Sheet: Sheet1
Rotarod Test
(Latency to fall in 5 min)
DAY	Otub2+/+-Sham					Otub2-/--Sham					Otub2+/+-MCAO									Otub2-/--MCAO
1	278	298	300	300		300	278	300	300		186	162	103	66	200	95	135	283		256	222	300	244	221
3	272	300	300	300		300	299	271	300		206	190	122	90	210	106	133	255		277	233	300	250	244
7	300	300	300	300		300	300	300	295		178	222	142	100	230	146	136	259		265	233	300	300	205
