# Supplementary material for: Deubiquitination of RIPK3 by OTUB2 potentiates neuronal necroptosis after ischemic stroke
Source: EMBO Mol Med. 2025 Feb 28;17(4):679–95. doi: 10.1038/s44321-025-00206-6 (PMC11982199; doi:10.1038/s44321-025-00206-6)
Supplement: Supplementary file 3 — Source data Fig. 1 [file 44321_2025_206_MOESM3_ESM.zip › Source Data Fig 1/Fig 1/1I/1I.xlsx]

## Sheet: Sheet1
Corner turning test
DAY	Otub2+/+-Sham					Otub2-/--Sham					Otub2+/+-MCAO									Otub2-/--MCAO
1	40	70	50	50		40	60	50	60		90	80	100	90	50	100	70	60		50	50	40	60	50
3	50	30	40	70		50	60	40	50		80	0	100	90	40	90	80	70		60	40	50	50	50
7	40	40	60	60		30	50	60	70		50	70	100	80	50	90	100	80		50	70	50	70	40
