# Supplementary material for: Deubiquitination of RIPK3 by OTUB2 potentiates neuronal necroptosis after ischemic stroke
Source: EMBO Mol Med. 2025 Feb 28;17(4):679–95. doi: 10.1038/s44321-025-00206-6 (PMC11982199; doi:10.1038/s44321-025-00206-6)
Supplement: Supplementary file 3 — Source data Fig. 1 [file 44321_2025_206_MOESM3_ESM.zip › Source Data Fig 1/Fig 1/1J/1J.xlsx]

## Sheet: Sheet1
Adhesive removal test -time to contact(s)
DAY	Otub2+/+-Sham					Otub2-/--Sham					Otub2+/+-MCAO								Otub2-/--MCAO
1	15	9	17	23		15	26	8	18		45	56	78	67	88	45	33		23	39	33	14	22
3	11	8	6	22		22	12	16	25		10	45	66	67	69	56	40		31	32	23	17	23
7	32	7	8	12		22	14	22	11		13	34	34	45	60	33	33		15	25	15	17	21
