# Supplementary material for: Deubiquitination of RIPK3 by OTUB2 potentiates neuronal necroptosis after ischemic stroke
Source: EMBO Mol Med. 2025 Feb 28;17(4):679–95. doi: 10.1038/s44321-025-00206-6 (PMC11982199; doi:10.1038/s44321-025-00206-6)
Supplement: Supplementary file 3 — Source data Fig. 1 [file 44321_2025_206_MOESM3_ESM.zip › Source Data Fig 1/Fig 1/1K/1K.xlsx]

## Sheet: Sheet1
Adhesive removal test -time to remove(s)
DAY	Otub2+/+-Sham					Otub2-/--Sham					Otub2+/+-MCAO								Otub2-/--MCAO
1	32	19	31	30		34	39	22	27		50	112	200	98	160	110	98		56	89	80	33	32
3	22	27	11	45		32	22	26	45		19	110	198	100	155	40	88		38	99	79	55	35
7	44	11	21	23		35	27	28	27		32	106	188	66	133	44	40		30	88	79	56	32
