# Supplementary material for: Deubiquitination of RIPK3 by OTUB2 potentiates neuronal necroptosis after ischemic stroke
Source: EMBO Mol Med. 2025 Feb 28;17(4):679–95. doi: 10.1038/s44321-025-00206-6 (PMC11982199; doi:10.1038/s44321-025-00206-6)
Supplement: Supplementary file 4 — Source data Fig. 2 [file 44321_2025_206_MOESM4_ESM.zip]

Archive with 56 entries (41 files):
- Source Data Fig 2/
- Source Data Fig 2/Fig 2/
- Source Data Fig 2/Fig 2/2A/
- Source Data Fig 2/Fig 2/2A/DAPI.tif
- Source Data Fig 2/Fig 2/2A/MERGE.jpg
- Source Data Fig 2/Fig 2/2A/NEUN.tif
- Source Data Fig 2/Fig 2/2A/OTUB2.tif
- Source Data Fig 2/Fig 2/2B/
- Source Data Fig 2/Fig 2/2B/2B.tif
- Source Data Fig 2/Fig 2/2C/
- Source Data Fig 2/Fig 2/2C/2C.xlsx
- Source Data Fig 2/Fig 2/2D/
- Source Data Fig 2/Fig 2/2D/2D.xlsx
- Source Data Fig 2/Fig 2/2E/
- Source Data Fig 2/Fig 2/2E/KO-MCAO-DAPI.tif
- Source Data Fig 2/Fig 2/2E/KO-MCAO-Merge.tif
- Source Data Fig 2/Fig 2/2E/KO-MCAO-NEUN.tif
- Source Data Fig 2/Fig 2/2E/KO-Sham-DAPI.tif
- Source Data Fig 2/Fig 2/2E/KO-Sham-Merge.tif
- Source Data Fig 2/Fig 2/2E/KO-Sham-NEUN.tif
- Source Data Fig 2/Fig 2/2E/WT-MCAO-DAPI.tif
- Source Data Fig 2/Fig 2/2E/WT-MCAO-Merge.tif
- Source Data Fig 2/Fig 2/2E/WT-MCAO-NEUN.tif
- Source Data Fig 2/Fig 2/2E/WT-Sham-DAPI.tif
- Source Data Fig 2/Fig 2/2E/WT-Sham-Merge.tif
- Source Data Fig 2/Fig 2/2E/WT-Sham-NEUN.tif
- Source Data Fig 2/Fig 2/2F/
- Source Data Fig 2/Fig 2/2F/2F.xlsx
- Source Data Fig 2/Fig 2/2G/
- Source Data Fig 2/Fig 2/2G/KO-MCAO DAPI.tif
- Source Data Fig 2/Fig 2/2G/KO-MCAO IBA-1.tif
- Source Data Fig 2/Fig 2/2G/KO-MCAO Merge.tif
- Source Data Fig 2/Fig 2/2G/KO-Sham DAPI.tif
- Source Data Fig 2/Fig 2/2G/KO-Sham IBA-1.tif
- Source Data Fig 2/Fig 2/2G/KO-Sham Merge.tif
- Source Data Fig 2/Fig 2/2G/WT -MCAO DAPI.tif
- Source Data Fig 2/Fig 2/2G/WT -MCAO IBA-1.tif
- Source Data Fig 2/Fig 2/2G/WT -MCAO Merge.tif
- Source Data Fig 2/Fig 2/2G/WT-Sham  DAPI.tif
- Source Data Fig 2/Fig 2/2G/WT-Sham IBA-1.tif
- Source Data Fig 2/Fig 2/2G/WT-Sham Merge.tif
- Source Data Fig 2/Fig 2/2H/
- Source Data Fig 2/Fig 2/2H/KO MCAO IBA-1.tif
- Source Data Fig 2/Fig 2/2H/KO Sham IBA-1.tif
- Source Data Fig 2/Fig 2/2H/WT-MCAO IBA-1.tif
- Source Data Fig 2/Fig 2/2H/WT-Sham IBA-1.tif
- Source Data Fig 2/Fig 2/2I/
- Source Data Fig 2/Fig 2/2I/2I.xlsx
- Source Data Fig 2/Fig 2/2J/
- Source Data Fig 2/Fig 2/2J/2J.xlsx
- Source Data Fig 2/Fig 2/2K/
- Source Data Fig 2/Fig 2/2K/2K.xlsx
- Source Data Fig 2/Fig 2/2L/
- Source Data Fig 2/Fig 2/2L/2L.xlsx
- Source Data Fig 2/Fig 2/2M/
- Source Data Fig 2/Fig 2/2M/2M.xlsx
