# Supplementary material for: Deubiquitination of RIPK3 by OTUB2 potentiates neuronal necroptosis after ischemic stroke
Source: EMBO Mol Med. 2025 Feb 28;17(4):679–95. doi: 10.1038/s44321-025-00206-6 (PMC11982199; doi:10.1038/s44321-025-00206-6)
Supplement: Supplementary file 4 — Source data Fig. 2 [file 44321_2025_206_MOESM4_ESM.zip › Source Data Fig 2/Fig 2/2C/2C.xlsx]

## Sheet: Sheet1
Relative NEUN protein expression
	WT-Sham	KO-Sham	WT-MCAO	KO-MCAO
#1	0.821504	1.06852	0.144703	0.503255
#2	0.819378	0.900759	0.0796325	0.376798
#3	1.13465	1.10308	0.47787	0.551638
#4	1.22447	0.93811	0.251824	0.815296
