# Supplementary material for: Deubiquitination of RIPK3 by OTUB2 potentiates neuronal necroptosis after ischemic stroke
Source: EMBO Mol Med. 2025 Feb 28;17(4):679–95. doi: 10.1038/s44321-025-00206-6 (PMC11982199; doi:10.1038/s44321-025-00206-6)
Supplement: Supplementary file 4 — Source data Fig. 2 [file 44321_2025_206_MOESM4_ESM.zip › Source Data Fig 2/Fig 2/2D/2D.xlsx]

## Sheet: Sheet1
Relative PSD95 protein expression
		WT-Sham	KO-Sham	WT-MCAO	KO-MCAO
	#1	1.13332	0.847624	0.457181	0.461657
	#2	1.06891	0.905786	0.781107	0.854089
	#3	1.00912	0.852893	0.424626	0.576561
	#4	0.788652	0.822969	0.777809	1.08281
