# Supplementary material for: Deubiquitination of RIPK3 by OTUB2 potentiates neuronal necroptosis after ischemic stroke
Source: EMBO Mol Med. 2025 Feb 28;17(4):679–95. doi: 10.1038/s44321-025-00206-6 (PMC11982199; doi:10.1038/s44321-025-00206-6)
Supplement: Supplementary file 4 — Source data Fig. 2 [file 44321_2025_206_MOESM4_ESM.zip › Source Data Fig 2/Fig 2/2F/2F.xlsx]

## Sheet: Sheet1
NeuN/DAPI（％）
		WT-Sham	KO-Sham	WT-MCAO	KO-MCAO
		71.64	72.73	53.88	59.98
		81.94	80.44	38.65	66.32
		82.98	76.19	39.6	57.42
		79.78	83.4	40.41	66.38
		77.44	82.01	44.28	69.63
