# Supplementary material for: Deubiquitination of RIPK3 by OTUB2 potentiates neuronal necroptosis after ischemic stroke
Source: EMBO Mol Med. 2025 Feb 28;17(4):679–95. doi: 10.1038/s44321-025-00206-6 (PMC11982199; doi:10.1038/s44321-025-00206-6)
Supplement: Supplementary file 4 — Source data Fig. 2 [file 44321_2025_206_MOESM4_ESM.zip › Source Data Fig 2/Fig 2/2I/2I.xlsx]

## Sheet: Sheet1
Relative IL-1b mRNA level
			Otub2+/+							Otub2-/-
		CON	0.999438	1.04521	0.926966	1.01141	1.01698			0.864287	1.19596	1.00952	1.10012	0.987867
		MCAO	7.12231	7.37186	2.68604	3.58595	2.68604	3.05117	5.37409	1.6963	1.20989	2.22866	1.23189	2.12819	1.47242	3.98756
