# Supplementary material for: Deubiquitination of RIPK3 by OTUB2 potentiates neuronal necroptosis after ischemic stroke
Source: EMBO Mol Med. 2025 Feb 28;17(4):679–95. doi: 10.1038/s44321-025-00206-6 (PMC11982199; doi:10.1038/s44321-025-00206-6)
Supplement: Supplementary file 4 — Source data Fig. 2 [file 44321_2025_206_MOESM4_ESM.zip › Source Data Fig 2/Fig 2/2J/2J.xlsx]

## Sheet: Sheet1
Relative IL-6 mRNA level
			Otub2+/+							Otub2-/-
		CON	1.04313	1.07856	0.962736	0.987763	0.92781			0.883545	0.913516	1.20278	0.987799	0.947843
		MCAO	2.30081	7.67879	9.56386	1.00159	9.57635	6.24817	1.55412	1.57635	0.928808	1.87052	1.1435	0.811776	1.26063	2.77885
