# Supplementary material for: Deubiquitination of RIPK3 by OTUB2 potentiates neuronal necroptosis after ischemic stroke
Source: EMBO Mol Med. 2025 Feb 28;17(4):679–95. doi: 10.1038/s44321-025-00206-6 (PMC11982199; doi:10.1038/s44321-025-00206-6)
Supplement: Supplementary file 4 — Source data Fig. 2 [file 44321_2025_206_MOESM4_ESM.zip › Source Data Fig 2/Fig 2/2K/2K.xlsx]

## Sheet: Sheet1
Relative TNF mRNA level
			Otub2+/+							Otub2-/-
		CON	0.916671	0.965806	1.22707	0.939734	0.950715			0.810623	0.965964	1.16754	0.900799	0.890943
		MCAO	7.22332	13.079	9.89098	9.30337	14.957	15.9107	15.2733	9.25214	4.76025	6.17137	4.32062	3.58106	2.37724	9.74181
