# Supplementary material for: Deubiquitination of RIPK3 by OTUB2 potentiates neuronal necroptosis after ischemic stroke
Source: EMBO Mol Med. 2025 Feb 28;17(4):679–95. doi: 10.1038/s44321-025-00206-6 (PMC11982199; doi:10.1038/s44321-025-00206-6)
Supplement: Supplementary file 4 — Source data Fig. 2 [file 44321_2025_206_MOESM4_ESM.zip › Source Data Fig 2/Fig 2/2L/2L.xlsx]

## Sheet: Sheet1
Relative CCL2 mRNA level
			Otub2+/+							Otub2-/-
		CON	0.983547	0.833232	1.2051	1.03273	0.945392			0.873906	0.97713	1.04725	0.936102	0.892652
		MCAO	9.55683	2.6751	3.61727	6.29588	3.51728	4.64015	4.65323	3.31092	0.75797	1.89158	3.09951	3.69304	3.03814	4.1715
