# Supplementary material for: Deubiquitination of RIPK3 by OTUB2 potentiates neuronal necroptosis after ischemic stroke
Source: EMBO Mol Med. 2025 Feb 28;17(4):679–95. doi: 10.1038/s44321-025-00206-6 (PMC11982199; doi:10.1038/s44321-025-00206-6)
Supplement: Supplementary file 4 — Source data Fig. 2 [file 44321_2025_206_MOESM4_ESM.zip › Source Data Fig 2/Fig 2/2M/2M.xlsx]

## Sheet: Sheet1
Relative CXCL10 mRNA level
			Otub2+/+							Otub2-/-
		CON	1.21284	1.10046	0.734393	0.981272	0.97104			0.809955	1.11707	1.05097	0.950092	0.928613
		MCAO	9.50853	20.123	14.969	4.94225	10.2465	6.8753	13.3684	5.82624	2.41971	1.68466	4.56828	10.3485	11.1605	12.6076
