# Supplementary material for: Deubiquitination of RIPK3 by OTUB2 potentiates neuronal necroptosis after ischemic stroke
Source: EMBO Mol Med. 2025 Feb 28;17(4):679–95. doi: 10.1038/s44321-025-00206-6 (PMC11982199; doi:10.1038/s44321-025-00206-6)
Supplement: Supplementary file 5 — Source data Fig. 3 [file 44321_2025_206_MOESM5_ESM.zip]

Archive with 54 entries (36 files):
- Source Data Fig 3/
- Source Data Fig 3/Fig 3/
- Source Data Fig 3/Fig 3/3A/
- Source Data Fig 3/Fig 3/3A/3A.tif
- Source Data Fig 3/Fig 3/3B/
- Source Data Fig 3/Fig 3/3B/3B.xlsx
- Source Data Fig 3/Fig 3/3C/
- Source Data Fig 3/Fig 3/3C/3C.xlsx
- Source Data Fig 3/Fig 3/3D/
- Source Data Fig 3/Fig 3/3D/3D.xlsx
- Source Data Fig 3/Fig 3/3E/
- Source Data Fig 3/Fig 3/3E/3E.xlsx
- Source Data Fig 3/Fig 3/3F/
- Source Data Fig 3/Fig 3/3F/3F.xlsx
- Source Data Fig 3/Fig 3/3G/
- Source Data Fig 3/Fig 3/3G/3G.xlsx
- Source Data Fig 3/Fig 3/3H/
- Source Data Fig 3/Fig 3/3H/KO-MCAO-Merge.tif
- Source Data Fig 3/Fig 3/3H/KO-MCAO-MLKL.tif
- Source Data Fig 3/Fig 3/3H/KO-MCAO-NEUN.tif
- Source Data Fig 3/Fig 3/3H/KO-Sham-Merge.tif
- Source Data Fig 3/Fig 3/3H/KO-Sham-MLKL.tif
- Source Data Fig 3/Fig 3/3H/KO-Sham-NEUN.tif
- Source Data Fig 3/Fig 3/3H/WT-MCAO-Merge.tif
- Source Data Fig 3/Fig 3/3H/WT-MCAO-MLKL.tif
- Source Data Fig 3/Fig 3/3H/WT-MCAO-NEUN.tif
- Source Data Fig 3/Fig 3/3H/WT-Sham-Merge.tif
- Source Data Fig 3/Fig 3/3H/WT-Sham-MLKL.tif
- Source Data Fig 3/Fig 3/3H/WT-Sham-NEUN.tif
- Source Data Fig 3/Fig 3/3I/
- Source Data Fig 3/Fig 3/3I/3I.xlsx
- Source Data Fig 3/Fig 3/3J/
- Source Data Fig 3/Fig 3/3J/3J.xlsx
- Source Data Fig 3/Fig 3/3K/
- Source Data Fig 3/Fig 3/3K/3K.xlsx
- Source Data Fig 3/Fig 3/3L/
- Source Data Fig 3/Fig 3/3L/3L.xlsx
- Source Data Fig 3/Fig 3/3M-N/
- Source Data Fig 3/Fig 3/3M-N/3N.xlsx
- Source Data Fig 3/Fig 3/3M-N/KO-D1.tif
- Source Data Fig 3/Fig 3/3M-N/WT-D1.tif
- Source Data Fig 3/Fig 3/3O/
- Source Data Fig 3/Fig 3/3O/3O.xlsx
- Source Data Fig 3/Fig 3/3P/
- Source Data Fig 3/Fig 3/3P/3P.tif
- Source Data Fig 3/Fig 3/3Q/
- Source Data Fig 3/Fig 3/3Q/KO-Normoxia-P-MLKL-DAPI.tif
- Source Data Fig 3/Fig 3/3Q/KO-Normoxia-P-RIPK3-DAPI.tif
- Source Data Fig 3/Fig 3/3Q/KO-OGD-P-MLKL-DAPI.tif
- Source Data Fig 3/Fig 3/3Q/KO-OGD-P-RIPK3-DAPI.tif
- Source Data Fig 3/Fig 3/3Q/WT-Normoxia-P-MLKL-DAPI.tif
- Source Data Fig 3/Fig 3/3Q/WT-Normoxia-P-RIPK3-DAPI.tif
- Source Data Fig 3/Fig 3/3Q/WT-OGD-P-MLKL-DAPI.tif
- Source Data Fig 3/Fig 3/3Q/WT-OGD-P-RIPK3-DAPI.tif
