# Supplementary material for: Deubiquitination of RIPK3 by OTUB2 potentiates neuronal necroptosis after ischemic stroke
Source: EMBO Mol Med. 2025 Feb 28;17(4):679–95. doi: 10.1038/s44321-025-00206-6 (PMC11982199; doi:10.1038/s44321-025-00206-6)
Supplement: Supplementary file 5 — Source data Fig. 3 [file 44321_2025_206_MOESM5_ESM.zip › Source Data Fig 3/Fig 3/3B/3B.xlsx]

## Sheet: Sheet1
Relative protein expression of P-RIPK1/GAPDH
		WT-Sham	KO-Sham	WT-MCAO	KO-MCAO
	#1	0.991911	0.856438	2.02205	2.46993
	#2	1.09078	0.838822	2.09918	2.39529
	#3	0.917313	1.08306	2.45742	2.35165
