# Supplementary material for: Deubiquitination of RIPK3 by OTUB2 potentiates neuronal necroptosis after ischemic stroke
Source: EMBO Mol Med. 2025 Feb 28;17(4):679–95. doi: 10.1038/s44321-025-00206-6 (PMC11982199; doi:10.1038/s44321-025-00206-6)
Supplement: Supplementary file 5 — Source data Fig. 3 [file 44321_2025_206_MOESM5_ESM.zip › Source Data Fig 3/Fig 3/3C/3C.xlsx]

## Sheet: Sheet1
Relative protein expression of P-RIPK3/GAPDH
		WT-Sham	KO-Sham	WT-MCAO	KO-MCAO
	#1	1.05793	0.935442	2.35338	1.99627
	#2	0.853045	1.07105	2.60944	1.33719
	#3	1.08902	0.81125	2.88581	2.06191
