# Supplementary material for: Deubiquitination of RIPK3 by OTUB2 potentiates neuronal necroptosis after ischemic stroke
Source: EMBO Mol Med. 2025 Feb 28;17(4):679–95. doi: 10.1038/s44321-025-00206-6 (PMC11982199; doi:10.1038/s44321-025-00206-6)
Supplement: Supplementary file 5 — Source data Fig. 3 [file 44321_2025_206_MOESM5_ESM.zip › Source Data Fig 3/Fig 3/3D/3D.xlsx]

## Sheet: Sheet1
Relative protein expression of P-MLKL/GAPDH
		WT-Sham	KO-Sham	WT-MCAO	KO-MCAO
	#1	0.960792	0.985124	2.6478	2.33153
	#2	0.942901	1.27703	2.49907	1.73581
	#3	1.09631	1.0012	3.2099	1.84364
