# Supplementary material for: Deubiquitination of RIPK3 by OTUB2 potentiates neuronal necroptosis after ischemic stroke
Source: EMBO Mol Med. 2025 Feb 28;17(4):679–95. doi: 10.1038/s44321-025-00206-6 (PMC11982199; doi:10.1038/s44321-025-00206-6)
Supplement: Supplementary file 5 — Source data Fig. 3 [file 44321_2025_206_MOESM5_ESM.zip › Source Data Fig 3/Fig 3/3E/3E.xlsx]

## Sheet: Sheet1
Relative protein expression of RIPK1/GAPDH
		WT-Sham	KO-Sham	WT-MCAO	KO-MCAO
	#1	0.870042	1.15312	1.02368	1.13043
	#2	1.00643	1.18125	0.913746	1.11182
	#3	1.12353	1.01841	1.13116	1.30305
