# Supplementary material for: Deubiquitination of RIPK3 by OTUB2 potentiates neuronal necroptosis after ischemic stroke
Source: EMBO Mol Med. 2025 Feb 28;17(4):679–95. doi: 10.1038/s44321-025-00206-6 (PMC11982199; doi:10.1038/s44321-025-00206-6)
Supplement: Supplementary file 5 — Source data Fig. 3 [file 44321_2025_206_MOESM5_ESM.zip › Source Data Fig 3/Fig 3/3F/3F.xlsx]

## Sheet: Sheet1
Relative protein expression of RIPK3/GAPDH
		WT-Sham	KO-Sham	WT-MCAO	KO-MCAO
	#1	1.0984	0.582082	0.938634	0.603101
	#2	0.984979	0.79108	0.882581	0.709799
	#3	0.916623	0.633544	1.01551	0.703921
