# Supplementary material for: Deubiquitination of RIPK3 by OTUB2 potentiates neuronal necroptosis after ischemic stroke
Source: EMBO Mol Med. 2025 Feb 28;17(4):679–95. doi: 10.1038/s44321-025-00206-6 (PMC11982199; doi:10.1038/s44321-025-00206-6)
Supplement: Supplementary file 5 — Source data Fig. 3 [file 44321_2025_206_MOESM5_ESM.zip › Source Data Fig 3/Fig 3/3G/3G.xlsx]

## Sheet: Sheet1
Relative protein expression of MLKL/GAPDH
		WT-Sham	KO-Sham	WT-MCAO	KO-MCAO
	#1	1.16206	0.807483	0.892587	0.941868
	#2	0.914179	0.996195	0.811297	0.921688
	#3	0.92376	0.816354	0.983455	1.18182
