# Supplementary material for: Deubiquitination of RIPK3 by OTUB2 potentiates neuronal necroptosis after ischemic stroke
Source: EMBO Mol Med. 2025 Feb 28;17(4):679–95. doi: 10.1038/s44321-025-00206-6 (PMC11982199; doi:10.1038/s44321-025-00206-6)
Supplement: Supplementary file 5 — Source data Fig. 3 [file 44321_2025_206_MOESM5_ESM.zip › Source Data Fig 3/Fig 3/3I/3I.xlsx]

## Sheet: Sheet1
p-S345 MLKL/Neuron（%）
		WT-Sham	KO-Sham	WT-MCAO	KO-MCAO
	#1	1.97992	1.98219	90.9811	32.9804
	#2	2.06545	2.01594	89.0709	50.2114
	#3	1.95463	1.00187	95.9942	42.8628
