# Supplementary material for: Deubiquitination of RIPK3 by OTUB2 potentiates neuronal necroptosis after ischemic stroke
Source: EMBO Mol Med. 2025 Feb 28;17(4):679–95. doi: 10.1038/s44321-025-00206-6 (PMC11982199; doi:10.1038/s44321-025-00206-6)
Supplement: Supplementary file 5 — Source data Fig. 3 [file 44321_2025_206_MOESM5_ESM.zip › Source Data Fig 3/Fig 3/3J/3J.xlsx]

## Sheet: Sheet1
Relative IL-1b mRNA level
			Otub2+/+					Otub2-/-
		CON	0.944328	1.07143	0.984247			0.991256	1.09938	1.02441
		MCAO	3.67707	2.41036	3.12263	3.6927	5.82371	1.6848	3.34594	2.248	1.56853	1.12441
