# Supplementary material for: Deubiquitination of RIPK3 by OTUB2 potentiates neuronal necroptosis after ischemic stroke
Source: EMBO Mol Med. 2025 Feb 28;17(4):679–95. doi: 10.1038/s44321-025-00206-6 (PMC11982199; doi:10.1038/s44321-025-00206-6)
Supplement: Supplementary file 5 — Source data Fig. 3 [file 44321_2025_206_MOESM5_ESM.zip › Source Data Fig 3/Fig 3/3K/3K.xlsx]

## Sheet: Sheet1
Relative IL-6 mRNA level
			Otub2+/+					Otub2-/-
		CON	1.0082	1.08252	0.909272			0.935573	0.925837	1.0999
		MCAO	9.57453	10.2655	12.0475	11.0142	7.88488	3.78225	5.70041	6.67147	3.1282	4.10766
