# Supplementary material for: Deubiquitination of RIPK3 by OTUB2 potentiates neuronal necroptosis after ischemic stroke
Source: EMBO Mol Med. 2025 Feb 28;17(4):679–95. doi: 10.1038/s44321-025-00206-6 (PMC11982199; doi:10.1038/s44321-025-00206-6)
Supplement: Supplementary file 5 — Source data Fig. 3 [file 44321_2025_206_MOESM5_ESM.zip › Source Data Fig 3/Fig 3/3L/3L.xlsx]

## Sheet: Sheet1
Relative TNF mRNA level
			Otub2+/+					Otub2-/-
		CON	0.987833	0.907595	1.10457			0.933106	1.00192	1.14843
		MCAO	27.2467	20.3439	11.8894	25.0135	32.7562	12.4343	17.3928	15.0344	12.0705	15.1196
