# Supplementary material for: Deubiquitination of RIPK3 by OTUB2 potentiates neuronal necroptosis after ischemic stroke
Source: EMBO Mol Med. 2025 Feb 28;17(4):679–95. doi: 10.1038/s44321-025-00206-6 (PMC11982199; doi:10.1038/s44321-025-00206-6)
Supplement: Supplementary file 5 — Source data Fig. 3 [file 44321_2025_206_MOESM5_ESM.zip › Source Data Fig 3/Fig 3/3M-N/3N.xlsx]

## Sheet: Sheet1
Infarct volume(%)
		Otub2+/+					Otub2-/-
	D1	22.62	24.38	21.07	25.78	20.63	14.89	16.21	17.07	19.86	18.74
