# Supplementary material for: Deubiquitination of RIPK3 by OTUB2 potentiates neuronal necroptosis after ischemic stroke
Source: EMBO Mol Med. 2025 Feb 28;17(4):679–95. doi: 10.1038/s44321-025-00206-6 (PMC11982199; doi:10.1038/s44321-025-00206-6)
Supplement: Supplementary file 5 — Source data Fig. 3 [file 44321_2025_206_MOESM5_ESM.zip › Source Data Fig 3/Fig 3/3O/3O.xlsx]

## Sheet: Sheet1
Relative cell viablilty
		Otub2+/+										Otub2-/-
	NORMOXIA	98.6969	102.611	100.319	100.371	100.853	95.7182	98.0285	105.989	97.9716	99.4419	105.004	100.148	97.3867	97.0458	95.9842	99.4419	102.023	100.148	98.3804	98.339
	OGD	67.574	59.9998	67.1809	57.8928	73.091	65.2065	78.2287	70.1012	68.0084	67.7039	67.2695	82.5667	73.5387	76.1095	68.0084	83.6673	77.2524	77.5984	72.5312	78.649
	OGD+Nec-1s	82.2607	76.3029	83.0795	76.7724	78.2857	75.1988	73.2779	70.3367	76.9653	74.3123	83.2543	68.3497	80.4656	79.2797	77.959	74.3123	77.2923	68.3497	68.5417	79.6376
