# Supplementary material for: Deubiquitination of RIPK3 by OTUB2 potentiates neuronal necroptosis after ischemic stroke
Source: EMBO Mol Med. 2025 Feb 28;17(4):679–95. doi: 10.1038/s44321-025-00206-6 (PMC11982199; doi:10.1038/s44321-025-00206-6)
Supplement: Supplementary file 6 — Source data Fig. 4 [file 44321_2025_206_MOESM6_ESM.zip]

Archive with 32 entries (19 files):
- Source Data Fig 4/
- Source Data Fig 4/Fig 4/
- Source Data Fig 4/Fig 4/4A/
- Source Data Fig 4/Fig 4/4A/4A.tif
- Source Data Fig 4/Fig 4/4B/
- Source Data Fig 4/Fig 4/4B/4B.xlsx
- Source Data Fig 4/Fig 4/4C/
- Source Data Fig 4/Fig 4/4C/4C.xlsx
- Source Data Fig 4/Fig 4/4D/
- Source Data Fig 4/Fig 4/4D/KO DAPI.tif
- Source Data Fig 4/Fig 4/4D/KO Merge.tif
- Source Data Fig 4/Fig 4/4D/KO RIPK3.tif
- Source Data Fig 4/Fig 4/4D/WT DAPI.tif
- Source Data Fig 4/Fig 4/4D/WT Merge.tif
- Source Data Fig 4/Fig 4/4D/WT RIPK3.tif
- Source Data Fig 4/Fig 4/4E/
- Source Data Fig 4/Fig 4/4E/4E.tif
- Source Data Fig 4/Fig 4/4F/
- Source Data Fig 4/Fig 4/4F/4F.tif
- Source Data Fig 4/Fig 4/4G/
- Source Data Fig 4/Fig 4/4G/4G.tif
- Source Data Fig 4/Fig 4/4H/
- Source Data Fig 4/Fig 4/4H/4H.tif
- Source Data Fig 4/Fig 4/4I/
- Source Data Fig 4/Fig 4/4I/DAPI.tif
- Source Data Fig 4/Fig 4/4I/Merge.tif
- Source Data Fig 4/Fig 4/4I/OTUB2.tif
- Source Data Fig 4/Fig 4/4I/RIPK3.tif
- Source Data Fig 4/Fig 4/4J/
- Source Data Fig 4/Fig 4/4J/4J.tif
- Source Data Fig 4/Fig 4/4K/
- Source Data Fig 4/Fig 4/4K/4K.tif
