# Supplementary material for: Deubiquitination of RIPK3 by OTUB2 potentiates neuronal necroptosis after ischemic stroke
Source: EMBO Mol Med. 2025 Feb 28;17(4):679–95. doi: 10.1038/s44321-025-00206-6 (PMC11982199; doi:10.1038/s44321-025-00206-6)
Supplement: Supplementary file 6 — Source data Fig. 4 [file 44321_2025_206_MOESM6_ESM.zip › Source Data Fig 4/Fig 4/4B/4B.xlsx]

## Sheet: Sheet1
Relative RIPK3 protein expression
		Otub2+/+	Otub2-/-
	#1	1.05881	0.407225
	#2	1.04006	0.340394
	#3	0.901129	0.319277
	#4	0.978649	0.268974
	#5	0.929764	0.306974
	#6	1.09159	0.287463
