# Supplementary material for: Deubiquitination of RIPK3 by OTUB2 potentiates neuronal necroptosis after ischemic stroke
Source: EMBO Mol Med. 2025 Feb 28;17(4):679–95. doi: 10.1038/s44321-025-00206-6 (PMC11982199; doi:10.1038/s44321-025-00206-6)
Supplement: Supplementary file 6 — Source data Fig. 4 [file 44321_2025_206_MOESM6_ESM.zip › Source Data Fig 4/Fig 4/4C/4C.xlsx]

## Sheet: Sheet1
Relative RIPK3 mRNA Level
		Otub2+/+	Otub2-/-
		1.10339	1.27734
		0.89661	1.12496
		0.952467	0.941246
		0.997843	0.947536
		1.06771	0.921478
		0.981977	1.07811
