# Supplementary material for: Deubiquitination of RIPK3 by OTUB2 potentiates neuronal necroptosis after ischemic stroke
Source: EMBO Mol Med. 2025 Feb 28;17(4):679–95. doi: 10.1038/s44321-025-00206-6 (PMC11982199; doi:10.1038/s44321-025-00206-6)
Supplement: Supplementary file 7 — Source data Fig. 5 [file 44321_2025_206_MOESM7_ESM.zip]

Archive with 29 entries (17 files):
- Source data Fig 5/
- Source data Fig 5/Fig 5/
- Source data Fig 5/Fig 5/5A/
- Source data Fig 5/Fig 5/5A/5A.tif
- Source data Fig 5/Fig 5/5B/
- Source data Fig 5/Fig 5/5B/5B.tif
- Source data Fig 5/Fig 5/5C/
- Source data Fig 5/Fig 5/5C/KO PSMD7  DAPI.tif
- Source data Fig 5/Fig 5/5C/KO PSMD7  PSMD7.tif
- Source data Fig 5/Fig 5/5C/KO PSMD7 Merge.tif
- Source data Fig 5/Fig 5/5C/KO PSMD7 RIPK3.tif
- Source data Fig 5/Fig 5/5C/WT PSMD7 DAPI.tif
- Source data Fig 5/Fig 5/5C/WT PSMD7 Merge.tif
- Source data Fig 5/Fig 5/5C/WT PSMD7 PSMD7.tif
- Source data Fig 5/Fig 5/5C/WT PSMD7 RIPK3.tif
- Source data Fig 5/Fig 5/5D/
- Source data Fig 5/Fig 5/5D/5D.tif
- Source data Fig 5/Fig 5/5E/
- Source data Fig 5/Fig 5/5E/5E.tif
- Source data Fig 5/Fig 5/5F/
- Source data Fig 5/Fig 5/5F/5F.tif
- Source data Fig 5/Fig 5/5G/
- Source data Fig 5/Fig 5/5G/SG.tif
- Source data Fig 5/Fig 5/5H/
- Source data Fig 5/Fig 5/5H/5H.tif
- Source data Fig 5/Fig 5/5J/
- Source data Fig 5/Fig 5/5J/5J.tif
- Source data Fig 5/Fig 5/5K/
- Source data Fig 5/Fig 5/5K/5K.tif
