# Supplementary material for: Deubiquitination of RIPK3 by OTUB2 potentiates neuronal necroptosis after ischemic stroke
Source: EMBO Mol Med. 2025 Feb 28;17(4):679–95. doi: 10.1038/s44321-025-00206-6 (PMC11982199; doi:10.1038/s44321-025-00206-6)
Supplement: Supplementary file 8 — Source data Fig. 6 [file 44321_2025_206_MOESM8_ESM.zip]

Archive with 43 entries (33 files):
- Source data Fig 6/
- Source data Fig 6/Fig 6/
- Source data Fig 6/Fig 6/6A/
- Source data Fig 6/Fig 6/6A/6A.xlsx
- Source data Fig 6/Fig 6/6B/
- Source data Fig 6/Fig 6/6B/KO-Normoxia- MAP2.tif
- Source data Fig 6/Fig 6/6B/KO-Normoxia-DAPI.tif
- Source data Fig 6/Fig 6/6B/KO-Normoxia-MERGE.tif
- Source data Fig 6/Fig 6/6B/KO-OGD  MERGE.tif
- Source data Fig 6/Fig 6/6B/KO-OGD MAP2.tif
- Source data Fig 6/Fig 6/6B/KO-OGD- DAPI.tif
- Source data Fig 6/Fig 6/6B/WT-Normoxia-DAPI.tif
- Source data Fig 6/Fig 6/6B/WT-Normoxia-MERGE.tif
- Source data Fig 6/Fig 6/6B/WT-Normoxia-NEUN.tif
- Source data Fig 6/Fig 6/6B/WT-OGD  DAPI.tif
- Source data Fig 6/Fig 6/6B/WT-OGD  MAP2.tif
- Source data Fig 6/Fig 6/6B/WT-OGD MERGE.tif
- Source data Fig 6/Fig 6/6C/
- Source data Fig 6/Fig 6/6C/KO-Normoxia DAPI.tif
- Source data Fig 6/Fig 6/6C/KO-Normoxia P-RIPK3.tif
- Source data Fig 6/Fig 6/6C/KO-OGD DAPI.tif
- Source data Fig 6/Fig 6/6C/KO-OGD P-RIPK3.tif
- Source data Fig 6/Fig 6/6C/WT-Normoxia DAPI.tif
- Source data Fig 6/Fig 6/6C/WT-Normoxia P-RIPK3.tif
- Source data Fig 6/Fig 6/6C/WT-OGD DAPI.tif
- Source data Fig 6/Fig 6/6C/WT-OGD P-RIPK3.tif
- Source data Fig 6/Fig 6/6D/
- Source data Fig 6/Fig 6/6D/KO-Normoxia-DAPI.tif
- Source data Fig 6/Fig 6/6D/KO-Normoxia-P-MLKL.tif
- Source data Fig 6/Fig 6/6D/KO-OGD-DAPI.tif
- Source data Fig 6/Fig 6/6D/KO-OGD-P-MLKL.tif
- Source data Fig 6/Fig 6/6D/WT-Normoxia-DAPI.tif
- Source data Fig 6/Fig 6/6D/WT-Normoxia-P-MLKL.tif
- Source data Fig 6/Fig 6/6D/WT-OGD-DAPI.tif
- Source data Fig 6/Fig 6/6D/WT-OGD-P-MLKL.tif
- Source data Fig 6/Fig 6/6E/
- Source data Fig 6/Fig 6/6E/6E.xlsx
- Source data Fig 6/Fig 6/6F/
- Source data Fig 6/Fig 6/6F/6F.xlsx
- Source data Fig 6/Fig 6/6G/
- Source data Fig 6/Fig 6/6G/6G.xlsx
- Source data Fig 6/Fig 6/6H/
- Source data Fig 6/Fig 6/6H/6H.xlsx
