# Supplementary material for: Deubiquitination of RIPK3 by OTUB2 potentiates neuronal necroptosis after ischemic stroke
Source: EMBO Mol Med. 2025 Feb 28;17(4):679–95. doi: 10.1038/s44321-025-00206-6 (PMC11982199; doi:10.1038/s44321-025-00206-6)
Supplement: Supplementary file 8 — Source data Fig. 6 [file 44321_2025_206_MOESM8_ESM.zip › Source data Fig 6/Fig 6/6A/6A.xlsx]

## Sheet: Sheet1
Relative Cell viablilty (OD 450nm)
			Otub2+/+								Otub2-/-
		NORMOXIA	0.99405	0.94474	1.11279	1.05894	0.87985	1.00963			0.86538	0.9989	1.13571	0.97538	1.0389	1.00571
		OGD	0.43737	0.39893	0.46645	0.53405	0.48473	0.37309	0.5614	0.4278	0.64808	0.55082	0.66621	0.72676	0.7028	0.74654	0.7241	0.71445
