# Supplementary material for: Deubiquitination of RIPK3 by OTUB2 potentiates neuronal necroptosis after ischemic stroke
Source: EMBO Mol Med. 2025 Feb 28;17(4):679–95. doi: 10.1038/s44321-025-00206-6 (PMC11982199; doi:10.1038/s44321-025-00206-6)
Supplement: Supplementary file 8 — Source data Fig. 6 [file 44321_2025_206_MOESM8_ESM.zip › Source data Fig 6/Fig 6/6E/6E.xlsx]

## Sheet: Sheet1
Relative p-(T231+S232) RIPK3 fluorescence intensity
			Otub2+/+																																								Otub2-/-
		NORMOXIA	0	0	0	0	0	6.6	7.7	7	8	3.9	4	5	0	0	0	4.9	6.7	2	0	4.6	8.9	1	0	0	0	0	0	0	2.3	3.8	4.6	8.7	2.3	0	0	0	0	7.8	4.9	1.3	0	0	0	0	2.8	0	0
		OGD/R	52	56.9	70.8	47.9	46.8	48.2	61.8	59.7	46.9	46.8	53.8	43.8	68.1	99.8	63.8	77	46.7	84.9	16.8	12.9	34.6	22	34	70.9	0	2.3	6.8														8.9	10.8	13.9	46.8	38.9	6.8	25.7
[truncated: 33 more columns]
