# Supplementary material for: Deubiquitination of RIPK3 by OTUB2 potentiates neuronal necroptosis after ischemic stroke
Source: EMBO Mol Med. 2025 Feb 28;17(4):679–95. doi: 10.1038/s44321-025-00206-6 (PMC11982199; doi:10.1038/s44321-025-00206-6)
Supplement: Supplementary file 8 — Source data Fig. 6 [file 44321_2025_206_MOESM8_ESM.zip › Source data Fig 6/Fig 6/6F/6F.xlsx]

## Sheet: Sheet1
Relative p-S345 MLKL fluorescence intensity
		Otub2+/+																																								Otub2-/-
	NORMOXIA	0	0	0	0	0	6.6	7.7	8.9	10.9	3	4	5	0	0	0	4.9	6.7	2	0	4.6	5.9	1	0	0	0	0	0	0	2.3	3.8	10.8	8.7	2.3	0	0	0	0	3.8	4.9	5.8	0	0	0	0	2	0	0	0
	OGD/R	53.8	60.8	52.9	47.9	46.8	70.9	62.9	59.7	44.7	42.9	53.8	49.7	60.9	107	63.8	88	92.8	20	16.8	4.6	61	22	34	75.8		0	0														23.8	10.8	54.1	38.9	38.9	26.8	25.7	45.9
[truncated: 32 more columns]
