# Supplementary material for: Deubiquitination of RIPK3 by OTUB2 potentiates neuronal necroptosis after ischemic stroke
Source: EMBO Mol Med. 2025 Feb 28;17(4):679–95. doi: 10.1038/s44321-025-00206-6 (PMC11982199; doi:10.1038/s44321-025-00206-6)
Supplement: Supplementary file 8 — Source data Fig. 6 [file 44321_2025_206_MOESM8_ESM.zip › Source data Fig 6/Fig 6/6G/6G.xlsx]

## Sheet: Sheet1
Relative Cell viablilty (OD 450nm)
			Otub2+/+								Otub2-/-
		CON	0.962762	1.06878	1.01954	0.974151	1.00204	0.972727			0.887281	0.991298	1.06915	1.00391	1.02604	1.02232
		TCZ	0.368342	0.384924	0.393717	0.40385	0.423111	0.405776			0.775924	0.844579	0.810458	0.679973	0.73105	0.685453
		TCZ+GSK-872	0.776884	0.714486	0.719761	0.698909	0.674121	0.644726	0.768563	0.647896	0.770428	0.838359	0.808183	0.750266	0.706603	0.813767	0.70649	0.726965
		TCZ+GW806742X	0.870725	0.92762	0.87644	0.913033	0.919505	0.97417			0.95254	0.987814	0.930827	0.917592	0.914594	0.967652
