# Supplementary material for: Deubiquitination of RIPK3 by OTUB2 potentiates neuronal necroptosis after ischemic stroke
Source: EMBO Mol Med. 2025 Feb 28;17(4):679–95. doi: 10.1038/s44321-025-00206-6 (PMC11982199; doi:10.1038/s44321-025-00206-6)
Supplement: Supplementary file 8 — Source data Fig. 6 [file 44321_2025_206_MOESM8_ESM.zip › Source data Fig 6/Fig 6/6H/6H.xlsx]

## Sheet: Sheet1
Relative Cell viablilty (OD 450nm)
			FLAG								FLAG-OTUB2								FLAG-OTUB2-C51S
		CON	0.912253	1.01036	1.07084	1.00055	0.956988	1.08085	1.03303	0.935137	0.943853	0.909912	0.982829	1.12745	0.96642	0.88621	0.965961	1.02335	1.07818	0.960265	0.940806	1.01475	1.0512	0.91111	0.994783	1.05257
		TCZ	0.80421	0.814299	0.823084	0.864336	0.80421	0.75127	0.740177	0.785035	0.605093	0.654299	0.735498	0.693274	0.597664	0.741222	0.735498	0.631822	0.85295	0.812828	0.713578	0.80741	0.761211	0.849962	0.742125	0.684206
