# Supplementary material for: Deubiquitination of RIPK3 by OTUB2 potentiates neuronal necroptosis after ischemic stroke
Source: EMBO Mol Med. 2025 Feb 28;17(4):679–95. doi: 10.1038/s44321-025-00206-6 (PMC11982199; doi:10.1038/s44321-025-00206-6)
Supplement: Supplementary file 9 — Source data Fig. 7 [file 44321_2025_206_MOESM9_ESM.zip]

Archive with 67 entries (54 files):
- Source data Fig 7/
- Source data Fig 7/Fig 7/
- Source data Fig 7/Fig 7/7B/
- Source data Fig 7/Fig 7/7B/MCAO-CON-KO.tif
- Source data Fig 7/Fig 7/7B/MCAO-CON-WT.tif
- Source data Fig 7/Fig 7/7B/MCAO-GSK-872-KO-10.tif
- Source data Fig 7/Fig 7/7B/MCAO-GSK-872-KO-20.tif
- Source data Fig 7/Fig 7/7B/MCAO-GSK-872-WT-10.tif
- Source data Fig 7/Fig 7/7B/MCAO-GSK-872-WT-20.tif
- Source data Fig 7/Fig 7/7C/
- Source data Fig 7/Fig 7/7C/7C.xlsx
- Source data Fig 7/Fig 7/7D/
- Source data Fig 7/Fig 7/7D/7D.xlsx
- Source data Fig 7/Fig 7/7E/
- Source data Fig 7/Fig 7/7E/KO-MCAO-CON MERGE.tif
- Source data Fig 7/Fig 7/7E/KO-MCAO-CON NEUN.tif
- Source data Fig 7/Fig 7/7E/KO-MCAO-CON P-MLKL.tif
- Source data Fig 7/Fig 7/7E/KO-MCAO-GSK-872 MERGE.tif
- Source data Fig 7/Fig 7/7E/KO-MCAO-GSK-872 NEUN.tif
- Source data Fig 7/Fig 7/7E/KO-MCAO-GSK-872 P-MLKL.tif
- Source data Fig 7/Fig 7/7E/WT-MCAO-CON MERGE.tif
- Source data Fig 7/Fig 7/7E/WT-MCAO-CON NEUN.tif
- Source data Fig 7/Fig 7/7E/WT-MCAO-CON P-MLKL.tif
- Source data Fig 7/Fig 7/7E/WT-MCAO-GSK-872 MERGE.tif
- Source data Fig 7/Fig 7/7E/WT-MCAO-GSK-872 NEUN.tif
- Source data Fig 7/Fig 7/7E/WT-MCAO-GSK-872 P-MLKL.tif
- Source data Fig 7/Fig 7/7G/
- Source data Fig 7/Fig 7/7G/MCAO-CON-KO.tif
- Source data Fig 7/Fig 7/7G/MCAO-CON-WT.tif
- Source data Fig 7/Fig 7/7G/MCAO-LN5P45-10.tif
- Source data Fig 7/Fig 7/7G/MCAO-LN5P45-20.tif
- Source data Fig 7/Fig 7/7H/
- Source data Fig 7/Fig 7/7H/7H.xlsx
- Source data Fig 7/Fig 7/7I/
- Source data Fig 7/Fig 7/7I/7I.xlsx
- Source data Fig 7/Fig 7/7J/
- Source data Fig 7/Fig 7/7J/KO-MCAO-CON-MERGE.tif
- Source data Fig 7/Fig 7/7J/KO-MCAO-CON-NEUN.tif
- Source data Fig 7/Fig 7/7J/KO-MCAO-CON-P-MLKL.tif
- Source data Fig 7/Fig 7/7J/WT-MCAO-CON-MERGE.tif
- Source data Fig 7/Fig 7/7J/WT-MCAO-CON-NEUN.tif
- Source data Fig 7/Fig 7/7J/WT-MCAO-CON-P-MLKL.tif
- Source data Fig 7/Fig 7/7J/WT-MCAO-LN5P45-MERGE.tif
- Source data Fig 7/Fig 7/7J/WT-MCAO-LN5P45-NEUN.tif
- Source data Fig 7/Fig 7/7J/WT-MCAO-LN5P45-P-MLKL.tif
- Source data Fig 7/Fig 7/7K/
- Source data Fig 7/Fig 7/7K/7K-D1.jpg
- Source data Fig 7/Fig 7/7K/7K-D10.tif
- Source data Fig 7/Fig 7/7K/7K-D15.tif
- Source data Fig 7/Fig 7/7K/7K-D25.tif
- Source data Fig 7/Fig 7/7K/7K-D5.tif
- Source data Fig 7/Fig 7/7K/7K-D7.tif
- Source data Fig 7/Fig 7/7M/
- Source data Fig 7/Fig 7/7M/LN5P45-Normoxia- NEUN.tif
- Source data Fig 7/Fig 7/7M/LN5P45-Normoxia- P-MLKL.tif
- Source data Fig 7/Fig 7/7M/LN5P45-Normoxia-MERGE.tif
- Source data Fig 7/Fig 7/7M/LN5P45-OGD  NEUN.tif
- Source data Fig 7/Fig 7/7M/LN5P45-OGD  P-MLKL.tif
- Source data Fig 7/Fig 7/7M/LN5P45-OGD MERGE.tif
- Source data Fig 7/Fig 7/7M/WT-Normoxia-MERGE.tif
- Source data Fig 7/Fig 7/7M/WT-Normoxia-NEUN.tif
- Source data Fig 7/Fig 7/7M/WT-Normoxia-P-MLKL.tif
- Source data Fig 7/Fig 7/7M/WT-OGD MERGE.tif
- Source data Fig 7/Fig 7/7M/WT-OGD NEUN.tif
- Source data Fig 7/Fig 7/7M/WT-OGD P-MLKL.tif
- Source data Fig 7/Fig 7/7N/
- Source data Fig 7/Fig 7/7N/7N.xlsx
