# Supplementary material for: Deubiquitination of RIPK3 by OTUB2 potentiates neuronal necroptosis after ischemic stroke
Source: EMBO Mol Med. 2025 Feb 28;17(4):679–95. doi: 10.1038/s44321-025-00206-6 (PMC11982199; doi:10.1038/s44321-025-00206-6)
Supplement: Supplementary file 9 — Source data Fig. 7 [file 44321_2025_206_MOESM9_ESM.zip › Source data Fig 7/Fig 7/7C/7C.xlsx]

## Sheet: Sheet1
Infarct volume(%)
			Otub2+/+					Otub2-/-
		MCAO-CON	32.41	28.47	27.78	29.74	25.74	22.74	20.12	19.78	21.32	25.21
		MCAO-GSK-872-10	23.85	20.78	26.74	22.86	21.71	20.74	19.74	23.71	20.74	17.81
		MCAO-GSK-872-20	16.74	23.74	17.96	20.71	15.74	16.27	22.71	20.74	18.74	19.74
