# Supplementary material for: Deubiquitination of RIPK3 by OTUB2 potentiates neuronal necroptosis after ischemic stroke
Source: EMBO Mol Med. 2025 Feb 28;17(4):679–95. doi: 10.1038/s44321-025-00206-6 (PMC11982199; doi:10.1038/s44321-025-00206-6)
Supplement: Supplementary file 9 — Source data Fig. 7 [file 44321_2025_206_MOESM9_ESM.zip › Source data Fig 7/Fig 7/7D/7D.xlsx]

## Sheet: Sheet1
mNSS score
				Otub2+/+					Otub2-/-
			MCAO-CON	12	10	8	8	9	8	5	6	6	6
			MCAO-GSK-872-10	8	6	7	8	6	5	7	5	6	6
			MCAO-GSK-872-20	5	6	6	7	5	5	5	5	6	6
