# Supplementary material for: Deubiquitination of RIPK3 by OTUB2 potentiates neuronal necroptosis after ischemic stroke
Source: EMBO Mol Med. 2025 Feb 28;17(4):679–95. doi: 10.1038/s44321-025-00206-6 (PMC11982199; doi:10.1038/s44321-025-00206-6)
Supplement: Supplementary file 9 — Source data Fig. 7 [file 44321_2025_206_MOESM9_ESM.zip › Source data Fig 7/Fig 7/7H/7H.xlsx]

## Sheet: Sheet1
Infarct volume(%)
			MCAO-CON		MCAO-LN5P45
			Otub2+/+	Otub2-/-	10 mg/kg	20 mg/kg
		#1	31.7	20.74	22.5	17.32
		#2	24.31	21.74	26.1	20.71
		#3	29.1	23.71	20.8	15.31
		#4	28.21	19.81	21.6	23.71
		#5	28.71	18.31	24.31	21.94
