# Supplementary material for: Deubiquitination of RIPK3 by OTUB2 potentiates neuronal necroptosis after ischemic stroke
Source: EMBO Mol Med. 2025 Feb 28;17(4):679–95. doi: 10.1038/s44321-025-00206-6 (PMC11982199; doi:10.1038/s44321-025-00206-6)
Supplement: Supplementary file 9 — Source data Fig. 7 [file 44321_2025_206_MOESM9_ESM.zip › Source data Fig 7/Fig 7/7I/7I.xlsx]

## Sheet: Sheet1
mNSS score
			MCAO-CON		MCAO-LN5P45
			Otub2+/+	Otub2-/-	10 mg/kg	20 mg/kg
		#1	12	8	6	5
		#2	12	6	8	6
		#3	8	6	8	6
		#4	8	4	6	6
		#5	10	5	6	5
