# Supplementary material for: Deubiquitination of RIPK3 by OTUB2 potentiates neuronal necroptosis after ischemic stroke
Source: EMBO Mol Med. 2025 Feb 28;17(4):679–95. doi: 10.1038/s44321-025-00206-6 (PMC11982199; doi:10.1038/s44321-025-00206-6)
Supplement: Supplementary file 9 — Source data Fig. 7 [file 44321_2025_206_MOESM9_ESM.zip › Source data Fig 7/Fig 7/7N/7N.xlsx]

## Sheet: Sheet1
p-S345 MLKL/neuron（%）
		DMSO-CON	LN5P45-CON	DMSO-OGD	LN5P45-OGD
		9.94072	15.9429	88.6218	55.7012
		15.0228	8.97531	96.548	43.0429
		12.0364	6.0818	93.6345	64.6283
