# Supplementary material for: Deubiquitination of RIPK3 by OTUB2 potentiates neuronal necroptosis after ischemic stroke
Source: EMBO Mol Med. 2025 Feb 28;17(4):679–95. doi: 10.1038/s44321-025-00206-6 (PMC11982199; doi:10.1038/s44321-025-00206-6)
Supplement: Supplementary file 10 — Appendix Figure Source Data [file 44321_2025_206_MOESM10_ESM.zip]

Archive with 173 entries (133 files):
- Appendix Figures Source Data/
- Appendix Figures Source Data/Appendix Fig. S1/
- Appendix Figures Source Data/Appendix Fig. S1/S1-A-B/
- Appendix Figures Source Data/Appendix Fig. S1/S1-A-B/S1-A.jpg
- Appendix Figures Source Data/Appendix Fig. S1/S1-A-B/S1-B.xlsx
- Appendix Figures Source Data/Appendix Fig. S1/S1-C-D/
- Appendix Figures Source Data/Appendix Fig. S1/S1-C-D/KO-HE.tif
- Appendix Figures Source Data/Appendix Fig. S1/S1-C-D/KO-Nissl.tif
- Appendix Figures Source Data/Appendix Fig. S1/S1-C-D/WT-HE.png
- Appendix Figures Source Data/Appendix Fig. S1/S1-C-D/WT-Nissl.tif
- Appendix Figures Source Data/Appendix Fig. S1/S1-E-F/
- Appendix Figures Source Data/Appendix Fig. S1/S1-E-F/KO1.png
- Appendix Figures Source Data/Appendix Fig. S1/S1-E-F/KO2.png
- Appendix Figures Source Data/Appendix Fig. S1/S1-E-F/KO3.png
- Appendix Figures Source Data/Appendix Fig. S1/S1-E-F/S1-F.xlsx
- Appendix Figures Source Data/Appendix Fig. S1/S1-E-F/WT1.png
- Appendix Figures Source Data/Appendix Fig. S1/S1-E-F/WT2.png
- Appendix Figures Source Data/Appendix Fig. S1/S1-E-F/WT3.png
- Appendix Figures Source Data/Appendix Fig. S1/S1-G-H/
- Appendix Figures Source Data/Appendix Fig. S1/S1-G-H/KO-pO2.pdf
- Appendix Figures Source Data/Appendix Fig. S1/S1-G-H/S1-H.xlsx
- Appendix Figures Source Data/Appendix Fig. S1/S1-G-H/WT-pO2.pdf
- Appendix Figures Source Data/Appendix Fig. S1/S1-I/
- Appendix Figures Source Data/Appendix Fig. S1/S1-I/S1-I.xlsx
- Appendix Figures Source Data/Appendix Fig. S10/
- Appendix Figures Source Data/Appendix Fig. S10/S10-A.tif
- Appendix Figures Source Data/Appendix Fig. S10/S10-B.tif
- Appendix Figures Source Data/Appendix Fig. S10/S10-C.tif
- Appendix Figures Source Data/Appendix Fig. S11/
- Appendix Figures Source Data/Appendix Fig. S11/S11-A/
- Appendix Figures Source Data/Appendix Fig. S11/S11-A/S11-A.xlsx
- Appendix Figures Source Data/Appendix Fig. S11/S11-B-C/
- Appendix Figures Source Data/Appendix Fig. S11/S11-B-C/KO-Normoxia NEUN.tif
- Appendix Figures Source Data/Appendix Fig. S11/S11-B-C/KO-OGD NEUN.tif
- Appendix Figures Source Data/Appendix Fig. S11/S11-B-C/S11-C.xlsx
- Appendix Figures Source Data/Appendix Fig. S11/S11-B-C/WT-Normoxia  NEUN.tif
- Appendix Figures Source Data/Appendix Fig. S11/S11-B-C/WT-OGD NEUN.tif
- Appendix Figures Source Data/Appendix Fig. S11/S11-D/
- Appendix Figures Source Data/Appendix Fig. S11/S11-D/S11-D.xlsx
- Appendix Figures Source Data/Appendix Fig. S11/S11-E/
- Appendix Figures Source Data/Appendix Fig. S11/S11-E/S11-E.xlsx
- Appendix Figures Source Data/Appendix Fig. S12/
- Appendix Figures Source Data/Appendix Fig. S12/S12-B.png
- Appendix Figures Source Data/Appendix Fig. S12/S12-D/
- Appendix Figures Source Data/Appendix Fig. S12/S12-D/GSK-872-1.png
- Appendix Figures Source Data/Appendix Fig. S12/S12-D/GSK-872-2.png
- Appendix Figures Source Data/Appendix Fig. S12/S12-D/MCAO-1H-CON-1.png
- Appendix Figures Source Data/Appendix Fig. S12/S12-D/MCAO-1H-CON-2.png
- Appendix Figures Source Data/Appendix Fig. S12/S12-D/MCAO-1H-GSK-872-1.png
- Appendix Figures Source Data/Appendix Fig. S12/S12-D/MCAO-1H-GSK-872-2.png
- Appendix Figures Source Data/Appendix Fig. S12/S12-D/MCAO-3H-GSK-872-1.png
- Appendix Figures Source Data/Appendix Fig. S12/S12-D/MCAO-3H-GSK-872-2.png
- Appendix Figures Source Data/Appendix Fig. S13/
- Appendix Figures Source Data/Appendix Fig. S13/S13-A/
- Appendix Figures Source Data/Appendix Fig. S13/S13-A/KO-MCAO-CON-DAPI.tif
- Appendix Figures Source Data/Appendix Fig. S13/S13-A/KO-MCAO-CON-MERGE.tif
- Appendix Figures Source Data/Appendix Fig. S13/S13-A/KO-MCAO-CON-P-RIPK3.tif
- Appendix Figures Source Data/Appendix Fig. S13/S13-A/KO-MCAO-GSK-872-DAPI.tif
- Appendix Figures Source Data/Appendix Fig. S13/S13-A/KO-MCAO-GSK-872-P-RIPK3.tif
- Appendix Figures Source Data/Appendix Fig. S13/S13-A/KO-MCAO-GSK-873-MERGE.tif
- Appendix Figures Source Data/Appendix Fig. S13/S13-A/WT-MCAO -CON-P-RIPK3.tif
- Appendix Figures Source Data/Appendix Fig. S13/S13-A/WT-MCAO-CON-DAPI.tif
- Appendix Figures Source Data/Appendix Fig. S13/S13-A/WT-MCAO-CON-MERGE.tif
- Appendix Figures Source Data/Appendix Fig. S13/S13-A/WT-MCAO-GSK-872-DAPI.tif
- Appendix Figures Source Data/Appendix Fig. S13/S13-A/WT-MCAO-GSK-872-MERGE.tif
- Appendix Figures Source Data/Appendix Fig. S13/S13-A/WT-MCAO-GSK-872-P-RIPK3.tif
- Appendix Figures Source Data/Appendix Fig. S13/S13-A/WT-MCAO-LN5P45-DAPI.tif
- Appendix Figures Source Data/Appendix Fig. S13/S13-A/WT-MCAO-LN5P45-MERGE.tif
- Appendix Figures Source Data/Appendix Fig. S13/S13-A/WT-MCAO-LN5P45-P-RIPK3.tif
- Appendix Figures Source Data/Appendix Fig. S13/S13-C/
- Appendix Figures Source Data/Appendix Fig. S13/S13-C/S13-C.tif
- Appendix Figures Source Data/Appendix Fig. S13/S13-C/S13-C.xlsx
- Appendix Figures Source Data/Appendix Fig. S13/S13-D/
- Appendix Figures Source Data/Appendix Fig. S13/S13-D/S13-D.tif
- Appendix Figures Source Data/Appendix Fig. S13/S13-E/
- Appendix Figures Source Data/Appendix Fig. S13/S13-E/S13-E.xlsx
- Appendix Figures Source Data/Appendix Fig. S14/
- Appendix Figures Source Data/Appendix Fig. S14/S14-A.png
- Appendix Figures Source Data/Appendix Fig. S14/S14-C/
- Appendix Figures Source Data/Appendix Fig. S14/S14-C/LN5P45-1.png
- Appendix Figures Source Data/Appendix Fig. S14/S14-C/LN5P45-2.png
- Appendix Figures Source Data/Appendix Fig. S14/S14-C/LN5P45-3.png
- Appendix Figures Source Data/Appendix Fig. S14/S14-C/MCAO-1H-CON -1.png
- Appendix Figures Source Data/Appendix Fig. S14/S14-C/MCAO-1H-CON -2.png
- Appendix Figures Source Data/Appendix Fig. S14/S14-C/MCAO-1H-CON -3.png
- Appendix Figures Source Data/Appendix Fig. S14/S14-C/MCAO-1H-LN5P45-1.png
- Appendix Figures Source Data/Appendix Fig. S14/S14-C/MCAO-1H-LN5P45-2.png
- Appendix Figures Source Data/Appendix Fig. S14/S14-C/MCAO-1H-LN5P45-3.png
- Appendix Figures Source Data/Appendix Fig. S14/S14-C/MCAO-3H-LN5P45-1.png
- Appendix Figures Source Data/Appendix Fig. S14/S14-C/MCAO-3H-LN5P45-2.png
- Appendix Figures Source Data/Appendix Fig. S14/S14-C/MCAO-3H-LN5P45-3.png
- Appendix Figures Source Data/Appendix Fig. S15/
- Appendix Figures Source Data/Appendix Fig. S15/LN5P45-Normoxia MERGE.tif
- Appendix Figures Source Data/Appendix Fig. S15/LN5P45-Normoxia-DAPI.tif
- Appendix Figures Source Data/Appendix Fig. S15/LN5P45-Normoxia-NEUN.tif
- Appendix Figures Source Data/Appendix Fig. S15/LN5P45-OGD DAPI.tif
- Appendix Figures Source Data/Appendix Fig. S15/LN5P45-OGD MERGE.tif
- Appendix Figures Source Data/Appendix Fig. S15/LN5P45-OGD NEUN.tif
- Appendix Figures Source Data/Appendix Fig. S15/S15-B.xlsx
- Appendix Figures Source Data/Appendix Fig. S15/WT-Normoxia DAPI.tif
- Appendix Figures Source Data/Appendix Fig. S15/WT-Normoxia MERGE.tif
- Appendix Figures Source Data/Appendix Fig. S15/WT-Normoxia-NEUN.tif
- Appendix Figures Source Data/Appendix Fig. S15/WT-OGD DAPI.tif
- Appendix Figures Source Data/Appendix Fig. S15/WT-OGD MERGE.tif
- Appendix Figures Source Data/Appendix Fig. S15/WT-OGD NEUN.tif
- Appendix Figures Source Data/Appendix Fig. S2/
- Appendix Figures Source Data/Appendix Fig. S2/KO-12M.tif
- Appendix Figures Source Data/Appendix Fig. S2/S2-B.xlsx
- Appendix Figures Source Data/Appendix Fig. S2/S2-C.xlsx
- Appendix Figures Source Data/Appendix Fig. S2/WT-12M.tif
- Appendix Figures Source Data/Appendix Fig. S3/
- Appendix Figures Source Data/Appendix Fig. S3/S3-A.xlsx
- Appendix Figures Source Data/Appendix Fig. S3/S3-B.xlsx
- Appendix Figures Source Data/Appendix Fig. S3/S3-C.xlsx
- Appendix Figures Source Data/Appendix Fig. S3/S3-D.xlsx
- Appendix Figures Source Data/Appendix Fig. S3/S3-E.xlsx
- Appendix Figures Source Data/Appendix Fig. S4/
- Appendix Figures Source Data/Appendix Fig. S4/S4-A/
- Appendix Figures Source Data/Appendix Fig. S4/S4-A/S4-A.xlsx
- Appendix Figures Source Data/Appendix Fig. S4/S4-B/
- Appendix Figures Source Data/Appendix Fig. S4/S4-B/S4-B.tif
- Appendix Figures Source Data/Appendix Fig. S4/S4-C/
- Appendix Figures Source Data/Appendix Fig. S4/S4-C/S4-C.xlsx
- Appendix Figures Source Data/Appendix Fig. S4/S4-D/
- Appendix Figures Source Data/Appendix Fig. S4/S4-D/KO-MCAO DAPI.tif
- Appendix Figures Source Data/Appendix Fig. S4/S4-D/KO-MCAO Merge.tif
- Appendix Figures Source Data/Appendix Fig. S4/S4-D/KO-MCAO TUNEL.tif
- Appendix Figures Source Data/Appendix Fig. S4/S4-D/KO-Sham Merge.tif
- Appendix Figures Source Data/Appendix Fig. S4/S4-D/KO-Sham-DAPI.tif
- Appendix Figures Source Data/Appendix Fig. S4/S4-D/KO-Sham-TUNEL.tif
- Appendix Figures Source Data/Appendix Fig. S4/S4-D/WT-MCAO  Merge.tif
- Appendix Figures Source Data/Appendix Fig. S4/S4-D/WT-MCAO  TUNEL.tif
- Appendix Figures Source Data/Appendix Fig. S4/S4-D/WT-MCAO -DAPI.tif
- Appendix Figures Source Data/Appendix Fig. S4/S4-D/WT-Sham Merge.tif
- Appendix Figures Source Data/Appendix Fig. S4/S4-D/WT-Sham-DAPI.tif
- Appendix Figures Source Data/Appendix Fig. S4/S4-D/WT-Sham-TUNEL.tif
- Appendix Figures Source Data/Appendix Fig. S4/S4-E/
- Appendix Figures Source Data/Appendix Fig. S4/S4-E/S4-E.xlsx
- Appendix Figures Source Data/Appendix Fig. S4/S4-F/
- Appendix Figures Source Data/Appendix Fig. S4/S4-F/S4-F.xlsx
- Appendix Figures Source Data/Appendix Fig. S5/
- Appendix Figures Source Data/Appendix Fig. S5/S5-A.xlsx
- Appendix Figures Source Data/Appendix Fig. S5/S5-B.xlsx
- Appendix Figures Source Data/Appendix Fig. S6/
- Appendix Figures Source Data/Appendix Fig. S6/S6-A-C/
- Appendix Figures Source Data/Appendix Fig. S6/S6-A-C/S6-A.tif
- Appendix Figures Source Data/Appendix Fig. S6/S6-A-C/S6-B.xlsx
- Appendix Figures Source Data/Appendix Fig. S6/S6-A-C/S6-C.xlsx
- Appendix Figures Source Data/Appendix Fig. S6/S6-D/
- Appendix Figures Source Data/Appendix Fig. S6/S6-D/S6-D.tif
- Appendix Figures Source Data/Appendix Fig. S6/S6-E-I/
- Appendix Figures Source Data/Appendix Fig. S6/S6-E-I/S6-E.tif
- Appendix Figures Source Data/Appendix Fig. S6/S6-E-I/S6-F.xlsx
- Appendix Figures Source Data/Appendix Fig. S6/S6-E-I/S6-G.xlsx
- Appendix Figures Source Data/Appendix Fig. S6/S6-E-I/S6-H.xlsx
- Appendix Figures Source Data/Appendix Fig. S6/S6-E-I/S6-I.xlsx
- Appendix Figures Source Data/Appendix Fig. S7/
- Appendix Figures Source Data/Appendix Fig. S7/DAPI.tif
- Appendix Figures Source Data/Appendix Fig. S7/Merge.jpg
- Appendix Figures Source Data/Appendix Fig. S7/OTUB2.tif
- Appendix Figures Source Data/Appendix Fig. S7/RIPK3.tif
- Appendix Figures Source Data/Appendix Fig. S7/S7.xlsx
- Appendix Figures Source Data/Appendix Fig. S8/
- Appendix Figures Source Data/Appendix Fig. S8/S8.xlsx
- Appendix Figures Source Data/Appendix Fig. S9/
- Appendix Figures Source Data/Appendix Fig. S9/KO  Lamp  DAPI.tif
- Appendix Figures Source Data/Appendix Fig. S9/KO  Lamp Lamp1.tif
- Appendix Figures Source Data/Appendix Fig. S9/KO  Lamp Merge.tif
- Appendix Figures Source Data/Appendix Fig. S9/KO  Lamp RIPK3.tif
- Appendix Figures Source Data/Appendix Fig. S9/WT  Lamp  Merge.tif
- Appendix Figures Source Data/Appendix Fig. S9/WT Lamp  DAPI.tif
- Appendix Figures Source Data/Appendix Fig. S9/WT Lamp Lamp1.tif
- Appendix Figures Source Data/Appendix Fig. S9/WT Lamp RIPK3.tif
