# Supplementary material for: Deubiquitination of RIPK3 by OTUB2 potentiates neuronal necroptosis after ischemic stroke
Source: EMBO Mol Med. 2025 Feb 28;17(4):679–95. doi: 10.1038/s44321-025-00206-6 (PMC11982199; doi:10.1038/s44321-025-00206-6)
Supplement: Supplementary file 10 — Appendix Figure Source Data [file 44321_2025_206_MOESM10_ESM.zip › Appendix Figures Source Data/Appendix Fig. S1/S1-A-B/S1-B.xlsx]

## Sheet: Sheet1
body weight（g）
		WT+8W	KO+8W	WT+12M	KO+12M
	#1	25.2	25	32.5	32.7
	#2	24.9	25.1	33	33
	#3	25	25.3	32.7	33.2
	#4	25.4	24.9	32.5	33.4
	#5	24.8	24.9	33.4	32.9
