# Supplementary material for: Deubiquitination of RIPK3 by OTUB2 potentiates neuronal necroptosis after ischemic stroke
Source: EMBO Mol Med. 2025 Feb 28;17(4):679–95. doi: 10.1038/s44321-025-00206-6 (PMC11982199; doi:10.1038/s44321-025-00206-6)
Supplement: Supplementary file 10 — Appendix Figure Source Data [file 44321_2025_206_MOESM10_ESM.zip › Appendix Figures Source Data/Appendix Fig. S1/S1-E-F/S1-F.xlsx]

## Sheet: Sheet1
Perfusion Unit (mL/min/100g)
		Otub2+/+	Otub2-/-
		129.01	127.75
		137.22	149.35
		142.12	134.64
		132.75	131.77
		141.5	144.51
