# Supplementary material for: Deubiquitination of RIPK3 by OTUB2 potentiates neuronal necroptosis after ischemic stroke
Source: EMBO Mol Med. 2025 Feb 28;17(4):679–95. doi: 10.1038/s44321-025-00206-6 (PMC11982199; doi:10.1038/s44321-025-00206-6)
Supplement: Supplementary file 10 — Appendix Figure Source Data [file 44321_2025_206_MOESM10_ESM.zip › Appendix Figures Source Data/Appendix Fig. S1/S1-G-H/S1-H.xlsx]

## Sheet: Sheet1
Partial pressure of oxygen (mm Hg)
		Otub2+/+	Otub2-/-
		68.05	67.98
		75.73	73.71
		71.76	70.91
		67.86	69.73
		65.98	74.27
