# Supplementary material for: Deubiquitination of RIPK3 by OTUB2 potentiates neuronal necroptosis after ischemic stroke
Source: EMBO Mol Med. 2025 Feb 28;17(4):679–95. doi: 10.1038/s44321-025-00206-6 (PMC11982199; doi:10.1038/s44321-025-00206-6)
Supplement: Supplementary file 10 — Appendix Figure Source Data [file 44321_2025_206_MOESM10_ESM.zip › Appendix Figures Source Data/Appendix Fig. S1/S1-I/S1-I.xlsx]

## Sheet: Sheet1
Systolic blood pressure (mm Hg)
		Otub2+/+	Otub2-/-
		75	79
		83	76
		80	80
		78	76
		85	85
		79	79
		76	77
