# Supplementary material for: Deubiquitination of RIPK3 by OTUB2 potentiates neuronal necroptosis after ischemic stroke
Source: EMBO Mol Med. 2025 Feb 28;17(4):679–95. doi: 10.1038/s44321-025-00206-6 (PMC11982199; doi:10.1038/s44321-025-00206-6)
Supplement: Supplementary file 10 — Appendix Figure Source Data [file 44321_2025_206_MOESM10_ESM.zip › Appendix Figures Source Data/Appendix Fig. S11/S11-A/S11-A.xlsx]

## Sheet: Sheet1
Neuronal body number/area
			Otub2+/+					Otub2-/-
		NORMOXIA	42.5	30.9	37.1	32.8	34.6	40.8	36.8	38.9	33.8	35.8
		OGD/R	6.8	9.7	13.8	8.9	15.8	23.8	26.8	20.8	21.8	15.9
