# Supplementary material for: Deubiquitination of RIPK3 by OTUB2 potentiates neuronal necroptosis after ischemic stroke
Source: EMBO Mol Med. 2025 Feb 28;17(4):679–95. doi: 10.1038/s44321-025-00206-6 (PMC11982199; doi:10.1038/s44321-025-00206-6)
Supplement: Supplementary file 10 — Appendix Figure Source Data [file 44321_2025_206_MOESM10_ESM.zip › Appendix Figures Source Data/Appendix Fig. S11/S11-B-C/S11-C.xlsx]

## Sheet: Sheet1
NEURON CELLS COUNT
		WT-Normoxia	KO-Normoxia	WT-OGD	KO-OGD
		622	571	245	356
		653	621	256	396
		604	589	194	286
