# Supplementary material for: Deubiquitination of RIPK3 by OTUB2 potentiates neuronal necroptosis after ischemic stroke
Source: EMBO Mol Med. 2025 Feb 28;17(4):679–95. doi: 10.1038/s44321-025-00206-6 (PMC11982199; doi:10.1038/s44321-025-00206-6)
Supplement: Supplementary file 10 — Appendix Figure Source Data [file 44321_2025_206_MOESM10_ESM.zip › Appendix Figures Source Data/Appendix Fig. S11/S11-D/S11-D.xlsx]

## Sheet: Sheet1
Relative Cell viablilty (OD 450nm)
			Otub2+/+						Otub2-/-
		0h	0.991594	0.997758	1.07453	0.994396	1.03811	0.903609	1.014	1.00477	0.965931	0.993122	1.0543	0.967874
		4h	0.831876	0.858216	0.817306	0.816745	0.82347	0.818426	0.866881	0.87465	0.86154	0.854743	0.916892	0.891644
		5h	0.703244	0.717814	0.710143	0.715012	0.702683	0.71165	0.818813	0.846974	0.848431	0.866881	0.828038	0.801819
		6h	0.545505	0.471531	0.543264	0.521968	0.593701	0.541583	0.783854	0.794051	0.772687	0.792594	0.815414	0.738214
