# Supplementary material for: Deubiquitination of RIPK3 by OTUB2 potentiates neuronal necroptosis after ischemic stroke
Source: EMBO Mol Med. 2025 Feb 28;17(4):679–95. doi: 10.1038/s44321-025-00206-6 (PMC11982199; doi:10.1038/s44321-025-00206-6)
Supplement: Supplementary file 10 — Appendix Figure Source Data [file 44321_2025_206_MOESM10_ESM.zip › Appendix Figures Source Data/Appendix Fig. S13/S13-C/S13-C.xlsx]

## Sheet: Sheet1
Relative RIPK3 protein expression
		LN5P45 (μM)	0	5	10	20	40
		#1	1	0.68	0.56	0.42	0.17
		#2	1	0.7	0.8	0.54	0.31
		#3	1	0.85	0.67	0.34	0.21
