# Supplementary material for: Deubiquitination of RIPK3 by OTUB2 potentiates neuronal necroptosis after ischemic stroke
Source: EMBO Mol Med. 2025 Feb 28;17(4):679–95. doi: 10.1038/s44321-025-00206-6 (PMC11982199; doi:10.1038/s44321-025-00206-6)
Supplement: Supplementary file 10 — Appendix Figure Source Data [file 44321_2025_206_MOESM10_ESM.zip › Appendix Figures Source Data/Appendix Fig. S15/S15-B.xlsx]

## Sheet: Sheet1
NeuN/DAPI（％）
		DMSO-CON	LN5P45-CON	DMSO-OGD	LN5P45-OGD
		93.94	90.44	45.65	70.32
		90.98	83.19	42.6	78.42
		89.78	85.4	50.41	72.38
