# Supplementary material for: Deubiquitination of RIPK3 by OTUB2 potentiates neuronal necroptosis after ischemic stroke
Source: EMBO Mol Med. 2025 Feb 28;17(4):679–95. doi: 10.1038/s44321-025-00206-6 (PMC11982199; doi:10.1038/s44321-025-00206-6)
Supplement: Supplementary file 10 — Appendix Figure Source Data [file 44321_2025_206_MOESM10_ESM.zip › Appendix Figures Source Data/Appendix Fig. S3/S3-A.xlsx]

## Sheet: Sheet1
Relative IL-1b mRNA level
			Otub2+/+			Otub2-/-
		LPS(0h)	1.1	1.061	0.839	1.023	1.237	0.538
		LPS(3h)	23.852	23.965	15.824	23.872	28.907	15.335
