# Supplementary material for: Deubiquitination of RIPK3 by OTUB2 potentiates neuronal necroptosis after ischemic stroke
Source: EMBO Mol Med. 2025 Feb 28;17(4):679–95. doi: 10.1038/s44321-025-00206-6 (PMC11982199; doi:10.1038/s44321-025-00206-6)
Supplement: Supplementary file 10 — Appendix Figure Source Data [file 44321_2025_206_MOESM10_ESM.zip › Appendix Figures Source Data/Appendix Fig. S3/S3-C.xlsx]

## Sheet: Sheet1
Relative TNF mRNA level
			Otub2+/+			Otub2-/-
		LPS(0h)	0.931	0.918	1.151	1.357	0.756	0.973
		LPS(3h)	4.915	4.395	4.777	4.895	5.111	4.054
