# Supplementary material for: Deubiquitination of RIPK3 by OTUB2 potentiates neuronal necroptosis after ischemic stroke
Source: EMBO Mol Med. 2025 Feb 28;17(4):679–95. doi: 10.1038/s44321-025-00206-6 (PMC11982199; doi:10.1038/s44321-025-00206-6)
Supplement: Supplementary file 10 — Appendix Figure Source Data [file 44321_2025_206_MOESM10_ESM.zip › Appendix Figures Source Data/Appendix Fig. S3/S3-D.xlsx]

## Sheet: Sheet1
Relative CCL2 mRNA level
			Otub2+/+			Otub2-/-
		LPS(0h)	1.047	1.097	0.856	0.974	1.015	1.367
		LPS(3h)	22.055	32.68	12.502	19.483	37.761	28.044
