# Supplementary material for: Deubiquitination of RIPK3 by OTUB2 potentiates neuronal necroptosis after ischemic stroke
Source: EMBO Mol Med. 2025 Feb 28;17(4):679–95. doi: 10.1038/s44321-025-00206-6 (PMC11982199; doi:10.1038/s44321-025-00206-6)
Supplement: Supplementary file 10 — Appendix Figure Source Data [file 44321_2025_206_MOESM10_ESM.zip › Appendix Figures Source Data/Appendix Fig. S4/S4-A/S4-A.xlsx]

## Sheet: Sheet1
Relative protein expression of CC3/C3
MCAO 4H
		WT-Sham	KO-Sham	WT-MCAO	KO-MCAO
	#1	0.899719	1.39676	1.16238	1.28333
	#2	0.853453	0.998311	1.29591	1.256
	#3	1.24683	1.0066	0.958853	1.11194
