# Supplementary material for: Deubiquitination of RIPK3 by OTUB2 potentiates neuronal necroptosis after ischemic stroke
Source: EMBO Mol Med. 2025 Feb 28;17(4):679–95. doi: 10.1038/s44321-025-00206-6 (PMC11982199; doi:10.1038/s44321-025-00206-6)
Supplement: Supplementary file 10 — Appendix Figure Source Data [file 44321_2025_206_MOESM10_ESM.zip › Appendix Figures Source Data/Appendix Fig. S4/S4-C/S4-C.xlsx]

## Sheet: Sheet1
Relative protein expression of CC3/C3
MCAO-24H
		WT-Sham	KO-Sham	WT-MCAO	KO-MCAO
	#1	0.865749	1.18365	2.20383	2.44114
	#2	1.01224	1.2441	3.30424	3.03236
	#3	1.12201	1.11917	2.28979	2.98637
