# Supplementary material for: Deubiquitination of RIPK3 by OTUB2 potentiates neuronal necroptosis after ischemic stroke
Source: EMBO Mol Med. 2025 Feb 28;17(4):679–95. doi: 10.1038/s44321-025-00206-6 (PMC11982199; doi:10.1038/s44321-025-00206-6)
Supplement: Supplementary file 10 — Appendix Figure Source Data [file 44321_2025_206_MOESM10_ESM.zip › Appendix Figures Source Data/Appendix Fig. S4/S4-F/S4-F.xlsx]

## Sheet: Sheet1
Relative Cell viablilty (OD 450nm)
			Otub2+/+										Otub2-/-
		NORMOXIA	97.1264	101.041	98.828	98.7068	102.034	96.6359	99.5879	101.532	103.23	101.277	102.766	100.593	105.932	97.9219	96.8507	100.34	102.944	101.052	99.2685	99.2267
		OGD	63.8332	61.8772	56.0821	63.7968	69.6131	56.3334	68.184	58.5362	67.7874	54.4049	83.7771	77.8454	71.9165	76.7965	68.6224	84.4226	67.8767	78.2989	68.1494	79.3589
		OGD+ZVAD	67.7402	62.9164	58.6059	61.9471	54.588	52.5951	65.9585	68.9706	64.7795	57.4128	85.0082	75.8776	70.9315	79.9954	78.6628	74.9831	77.9901	68.9667	69.1605	80.3565
