# Supplementary material for: Deubiquitination of RIPK3 by OTUB2 potentiates neuronal necroptosis after ischemic stroke
Source: EMBO Mol Med. 2025 Feb 28;17(4):679–95. doi: 10.1038/s44321-025-00206-6 (PMC11982199; doi:10.1038/s44321-025-00206-6)
Supplement: Supplementary file 10 — Appendix Figure Source Data [file 44321_2025_206_MOESM10_ESM.zip › Appendix Figures Source Data/Appendix Fig. S5/S5-B.xlsx]

## Sheet: Sheet1
Relative p-S345 MLKL fluorescence intensity
			Otub2+/+																														Otub2-/-
		NORMOXIA		0	0	0	0	10	12.8	20.7	8.5	4.9	6.7	13	0	0	4.9	8.4	2.3	0	3.4	1.4	1	0									0	0	0	0	0	6.4	4.8	10	8.8	0	0	4.6	3.1	1.3	2.4
		OGD/R	50.1	66.3	20.4	102.1	40.3	30	56.4	43.4	44.7	40.1	36.4	49.7	93.8	44.9	69.7	70.9	56	80.4	16.8	4.6	61	22	34	19	32	45.7	53.7	54.1	45.7	52.5	23.7	25.7	36.7	33.8	20.8	18.6	33.8	37	28.7	28.6	30.7	35.8	24.9	46.7	30	70.8	22.9
[truncated: 4 more columns]
