# Supplementary material for: Deubiquitination of RIPK3 by OTUB2 potentiates neuronal necroptosis after ischemic stroke
Source: EMBO Mol Med. 2025 Feb 28;17(4):679–95. doi: 10.1038/s44321-025-00206-6 (PMC11982199; doi:10.1038/s44321-025-00206-6)
Supplement: Supplementary file 10 — Appendix Figure Source Data [file 44321_2025_206_MOESM10_ESM.zip › Appendix Figures Source Data/Appendix Fig. S6/S6-A-C/S6-B.xlsx]

## Sheet: Sheet1
Relative RIPK1 protein expression
		Otub2+/+	Otub2-/-
	#1	1.04581	0.987512
	#2	1.10419	0.921453
	#3	0.951125	0.997521
	#4	0.971552	1.06741
	#5	0.987521	1.02458
	#6	0.939802	1.04775
