# Supplementary material for: Deubiquitination of RIPK3 by OTUB2 potentiates neuronal necroptosis after ischemic stroke
Source: EMBO Mol Med. 2025 Feb 28;17(4):679–95. doi: 10.1038/s44321-025-00206-6 (PMC11982199; doi:10.1038/s44321-025-00206-6)
Supplement: Supplementary file 10 — Appendix Figure Source Data [file 44321_2025_206_MOESM10_ESM.zip › Appendix Figures Source Data/Appendix Fig. S6/S6-A-C/S6-C.xlsx]

## Sheet: Sheet1
Relative RIPK1 mRNA level
		Otub2+/+	Otub2-/-
		1.2776	1.21002
		0.961532	1.51285
		0.760864	0.865168
		0.957459	0.974589
		1.05784	0.958621
		0.9847	0.937453
