# Supplementary material for: Deubiquitination of RIPK3 by OTUB2 potentiates neuronal necroptosis after ischemic stroke
Source: EMBO Mol Med. 2025 Feb 28;17(4):679–95. doi: 10.1038/s44321-025-00206-6 (PMC11982199; doi:10.1038/s44321-025-00206-6)
Supplement: Supplementary file 10 — Appendix Figure Source Data [file 44321_2025_206_MOESM10_ESM.zip › Appendix Figures Source Data/Appendix Fig. S6/S6-E-I/S6-F.xlsx]

## Sheet: Sheet1
Relative RIPK1 protein expression
		Otub2+/+	Otub2-/-
	#1	0.945814	0.957512
	#2	1.12419	0.921453
	#3	0.961125	1.13752
	#4	1.10752	0.987237
	#5	0.904786	1.07335
	#6	0.956566	1.02459
