# Supplementary material for: Deubiquitination of RIPK3 by OTUB2 potentiates neuronal necroptosis after ischemic stroke
Source: EMBO Mol Med. 2025 Feb 28;17(4):679–95. doi: 10.1038/s44321-025-00206-6 (PMC11982199; doi:10.1038/s44321-025-00206-6)
Supplement: Supplementary file 10 — Appendix Figure Source Data [file 44321_2025_206_MOESM10_ESM.zip › Appendix Figures Source Data/Appendix Fig. S6/S6-E-I/S6-G.xlsx]

## Sheet: Sheet1
Relative RIPK3 protein expression
		Otub2+/+	Otub2-/-
	#1	1.07606	0.659616
	#2	0.988081	0.625365
	#3	0.935862	0.637999
	#4	1.08832	0.587267
	#5	0.958693	0.572166
	#6	0.952983	0.608691
