# Supplementary material for: Deubiquitination of RIPK3 by OTUB2 potentiates neuronal necroptosis after ischemic stroke
Source: EMBO Mol Med. 2025 Feb 28;17(4):679–95. doi: 10.1038/s44321-025-00206-6 (PMC11982199; doi:10.1038/s44321-025-00206-6)
Supplement: Supplementary file 10 — Appendix Figure Source Data [file 44321_2025_206_MOESM10_ESM.zip › Appendix Figures Source Data/Appendix Fig. S6/S6-E-I/S6-H.xlsx]

## Sheet: Sheet1
Relative RIPK1 mRNA level
		Otub2+/+	Otub2-/-
		1.05316	1.24552
		0.914552	1.01772
		0.93452	0.895241
		0.978567	0.978523
		1.08721	0.967224
		1.03199	1.11775
