# Supplementary material for: Deubiquitination of RIPK3 by OTUB2 potentiates neuronal necroptosis after ischemic stroke
Source: EMBO Mol Med. 2025 Feb 28;17(4):679–95. doi: 10.1038/s44321-025-00206-6 (PMC11982199; doi:10.1038/s44321-025-00206-6)
Supplement: Supplementary file 10 — Appendix Figure Source Data [file 44321_2025_206_MOESM10_ESM.zip › Appendix Figures Source Data/Appendix Fig. S6/S6-E-I/S6-I.xlsx]

## Sheet: Sheet1
Relative RIPK3 mRNA level
		Otub2+/+	Otub2-/-
		1.10339	1.17734
		0.89661	1.12496
		0.952467	0.941246
		0.927582	0.978523
		0.983364	0.875257
		1.13659	0.997226
