# Supplementary material for: Deubiquitination of RIPK3 by OTUB2 potentiates neuronal necroptosis after ischemic stroke
Source: EMBO Mol Med. 2025 Feb 28;17(4):679–95. doi: 10.1038/s44321-025-00206-6 (PMC11982199; doi:10.1038/s44321-025-00206-6)
Supplement: Supplementary file 10 — Appendix Figure Source Data [file 44321_2025_206_MOESM10_ESM.zip › Appendix Figures Source Data/Appendix Fig. S7/S7.xlsx]

## Sheet: Sheet1
Relative Intensity
		DISTANCE(μm)	red:RIPK3	green:OTUB2
		0	18.932	0
		0.0427	19.521	0
		0.0855	22.21	0
		0.1282	23.37	0
		0.1709	21.683	0
		0.2137	19.423	0
		0.2564	22.423	0
		0.2991	20.53	0
		0.3419	21.217	0
		0.3846	23.285	0
		0.4274	22.631	0
		0.4701	20.809	0
		0.5128	22.418	0
		0.5556	22.233	0
		0.5983	22.423	0
		0.641	24.251	0
		0.6838	23.84	0
		0.7265	22.812	0
		0.7692	21.845	0
		0.812	20.817	0
		0.8547	21.415	0
		0.8974	19.79	0
		0.9402	23.325	0
		0.9829	20.68	0
		1.0256	22.385	0
		1.0684	19.068	0
		1.1111	19.444	0
		1.1538	20.65	0
		1.1966	20.772	0
		1.2393	19.54	0
		1.2821	21.837	0
		1.3248	19.404	0
		1.3675	18.414	0
		1.4103	23.715	0
		1.453	21.729	0
		1.4957	19.712	0
		1.5385	19.964	0
		1.5812	21.505	0
		1.6239	22.078	0
		1.6667	20.266	0
		1.7094	22.151	0
		1.7521	24.544	0
		1.7949	21.941	0
		1.8376	19.214	0
		1.8803	20.182	0
		1.9231	22.38	0
		1.9658	24.942	0
		2.0085	25.685	0
		2.0513	27.091	0
		2.094	28.523	0
		2.1368	30.804	0
		2.1795	34.313	0
		2.2222	34.666	0
		2.265	34.067	0
		2.3077	38.088	0
		2.3504	35.101	0
		2.3932	42.139	0
		2.4359	44.001	0
		2.4786	45.398	0
		2.5214	47.274	0.149
		2.5641	50.763	0.255
		2.6068	60.406	3.022
		2.6496	59.422	5.125
		2.6923	54.87	8.165
		2.735	60.276	20.917
		2.7778	64.135	22.702
		2.8205	74.951	18.81
		2.8632	76.378	28.151
		2.906	85.932	24.061
		2.9487	93.159	36.362
		2.9915	104.454	49.011
		3.0342	105.964	73.245
		3.0769	113.529	74.175
		3.1197	133.479	81.811
		3.1624	134.028	90.177
		3.2051	147.508	79.766
		3.2479	150.989	84.214
		3.2906	159.333	100.078
		3.3333	157.901	78.718
		3.3761	166.871	82.719
		3.4188	170.791	77.973
		3.4615	176.572	98.175
		3.5043	175.998	103.388
		3.547	182.613	129.208
		3.5897	186.551	131.727
		3.6325	194.798	120.741
		3.6752	195.324	119.193
		3.7179	205.654	144.032
		3.7607	210.106	183.275
		3.8034	215.595	181.954
		3.8462	223.842	197.16
		3.8889	229.709	207.383
		3.9316	235.207	222.816
		3.9744	233.411	215.575
		4.0171	229.026	237.492
		4.0598	228.898	241.046
		4.1026	234.683	246.437
		4.1453	235.858	246.34
		4.188	242.817	247.16
		4.2308	244.368	250.829
		4.2735	245.043	253.984
		4.3162	245.186	253.915
		4.359	251.059	244.986
		4.4017	253.089	248.137
		4.4444	248.057	246.949
		4.4872	240.178	239.162
		4.5299	247.419	243.733
		4.5726	245.985	238.299
		4.6154	244.498	223.845
		4.6581	249.427	222.537
		4.7009	243.027	203.593
		4.7436	246.618	217.626
		4.7863	243.105	187.089
		4.8291	237.291	187.108
		4.8718	235.51	181.007
		4.9145	235.269	182.355
		4.9573	239.391	148.977
		5	231.321	145.051
		5.0427	243.479	155.762
		5.0855	238.528	137.647
		5.1282	231.61	136.684
		5.1709	229.387	137.554
		5.2137	223.062	135.183
		5.2564	223.249	125.549
		5.2991	217.088	118.266
		5.3419	219.986	109.992
		5.3846	223.501	104.981
		5.4274	233.193	107.898
		5.4701	233.959	114.946
		5.5128	241.729	120.034
		5.5556	235.491	107.157
		5.5983	235.53	80.601
		5.641	240.696	99.854
		5.6838	234.28	93.321
		5.7265	245.618	87.753
		5.7692	250.513	106.822
		5.812	248.797	103.659
		5.8547	252.769	111.708
		5.8974	248.768	102.822
		5.9402	253.88	112.427
		5.9829	251.231	94.968
		6.0256	247.231	116.192
		6.0684	252.021	122.693
		6.1111	248.667	137.974
		6.1538	251.709	178.812
		6.1966	252.567	179.573
		6.2393	241.421	156.908
		6.2821	246.088	184.965
		6.3248	245.961	170.796
		6.3675	233.112	150.178
		6.4103	233.876	167.223
		6.453	232.271	144.51
		6.4957	236.625	137.283
		6.5385	234.521	142.697
		6.5812	239.082	112.128
		6.6239	240.551	102.67
		6.6667	232.895	115.826
		6.7094	231.912	117.441
		6.7521	228.997	114.159
		6.7949	222.585	118.939
		6.8376	224.83	94.092
		6.8803	216.338	73.21
		6.9231	212.513	90.105
		6.9658	203.181	92.886
		7.0085	195.238	73.283
		7.0513	171.396	83.443
		7.094	175.541	63.742
		7.1368	165.076	64.084
		7.1795	162.426	93.612
		7.2222	174.688	98.866
		7.265	166.23	84.352
		7.3077	163.611	91.343
		7.3504	171.572	88.621
		7.3932	157.377	79.553
		7.4359	158.41	74.248
		7.4786	154.307	73.29
		7.5214	166.546	82.976
		7.5641	141.795	70.83
		7.6068	155.14	71.919
		7.6496	160.78	72.976
		7.6923	155.806	73.209
		7.735	145.352	70.341
		7.7778	167.927	68.093
		7.8205	165.213	82.584
		7.8632	159.53	82.303
		7.906	178.07	90.653
		7.9487	184.431	111.34
		7.9915	198.93	112.123
		8.0342	217.726	121.234
		8.0769	221.763	121.446
		8.1197	215.936	149.842
		8.1624	229.501	128.081
		8.2051	230.446	132.094
		8.2479	228.14	132.043
		8.2906	233.293	137.546
		8.3333	242.182	123.473
		8.3761	249.067	131.514
		8.4188	249.935	150.831
		8.4615	250.081	131.505
		8.5043	252.58	139.981
		8.547	248.128	120.979
		8.5897	250.199	133.159
		8.6325	247.113	147.594
		8.6752	246.075	143.726
		8.7179	250.376	123.071
		8.7607	250.488	126.223
		8.8034	251.315	116.969
		8.8462	253.689	150.844
		8.8889	250.981	142.498
		8.9316	251.839	135.291
		8.9744	252.722	133.37
		9.0171	250.066	141.203
		9.0598	251.462	153.996
		9.1026	247.288	159.985
		9.1453	246.231	163.358
		9.188	247.252	141.327
		9.2308	250.294	169.328
		9.2735	241.387	174.019
		9.3162	235.956	166.265
		9.359	241.709	156.816
		9.4017	238.504	167.753
		9.4444	233.694	150.645
		9.4872	237.895	133.035
		9.5299	236.546	140.011
		9.5726	238.635	150.355
		9.6154	229.551	127.725
		9.6581	231.617	131.359
		9.7009	236.139	129.001
		9.7436	237.815	117.746
		9.7863	236.665	126.821
		9.8291	244.823	123.016
		9.8718	240.656	132.045
		9.9145	241.278	122.933
		9.9573	248.129	123.592
		10	248.781	112.104
		10.0427	252.919	112.724
		10.0855	254.175	106.985
		10.1282	250.204	112.617
		10.1709	242.788	104.192
		10.2137	249.224	95.442
		10.2564	252.323	109.659
		10.2991	250.933	118.605
		10.3419	247.038	104.945
		10.3846	246.702	110.554
		10.4274	240.453	116.38
		10.4701	233.731	95.82
		10.5128	233.027	87.799
		10.5556	241.499	90.791
		10.5983	233.633	78.031
		10.641	230.425	75.31
		10.6838	233.757	66.827
		10.7265	222.796	56.433
		10.7692	217.972	64.409
		10.812	205.656	49.471
		10.8547	212.749	54.875
		10.8974	205.056	53.391
		10.9402	200.219	50.298
		10.9829	188.254	54.405
		11.0256	192.625	61.413
		11.0684	204.332	65.273
		11.1111	183.453	69.762
		11.1538	194.238	83.048
		11.1966	194.178	107.216
		11.2393	199.828	98.283
		11.2821	192.575	108.889
		11.3248	208.452	121.813
		11.3675	202.788	122.933
		11.4103	190.308	124.73
		11.453	197.503	126.071
		11.4957	212.376	134.05
		11.5385	210.459	144.02
		11.5812	216.421	123.722
		11.6239	221.559	140.39
		11.6667	201.931	134.505
		11.7094	211.313	143.159
		11.7521	206.457	144.9
		11.7949	213.763	125.495
		11.8376	203.646	145.407
		11.8803	212.289	122.093
		11.9231	222.291	122.864
		11.9658	233.232	126.294
		12.0085	220.79	135.647
		12.0513	223.131	136.317
		12.094	221.835	138.387
		12.1368	214.276	168.397
		12.1795	211.068	155.826
		12.2222	222.187	150.272
		12.265	228.518	168.168
		12.3077	226.347	192.791
		12.3504	232.027	216.823
		12.3932	234.232	208.657
		12.4359	229.188	195.878
		12.4786	223.045	204.928
		12.5214	213.817	196.805
		12.5641	228.578	215.316
		12.6068	223.434	208.318
		12.6496	227.29	223.81
		12.6923	226.094	217.78
		12.735	227.369	223.921
		12.7778	230.877	228.997
		12.8205	228.559	233.149
		12.8632	233.724	241.578
		12.906	228.081	231.817
		12.9487	229.339	235.519
		12.9915	223.94	247.467
		13.0342	227.367	241.499
		13.0769	218.354	241.697
		13.1197	227.94	237.074
		13.1624	216.968	243.218
		13.2051	210.703	231.428
		13.2479	213.078	229.49
		13.2906	205.599	234.698
		13.3333	209.776	223.127
		13.3761	206.925	212.109
		13.4188	202.21	210.221
		13.4615	205.325	219.005
		13.5043	218.397	219.15
		13.547	218.301	215.951
		13.5897	215.525	213.802
		13.6325	212.113	200.425
		13.6752	209.916	208.818
		13.7179	223.739	205.744
		13.7607	227.709	215.932
		13.8034	218.558	207.091
		13.8462	220.839	211.734
		13.8889	220.006	198.687
		13.9316	205.045	213.159
		13.9744	204.848	198.603
		14.0171	206.009	198.808
		14.0598	201.485	206.699
		14.1026	208.681	197.652
		14.1453	211.803	182.881
		14.188	196.294	178.352
		14.2308	202.105	183.369
		14.2735	204.915	181.12
		14.3162	198.816	167.872
		14.359	196.429	141.93
		14.4017	193.329	137.36
		14.4444	191.883	122.599
		14.4872	191.628	119.924
		14.5299	180.016	122.414
		14.5726	155.861	113.584
		14.6154	157.053	109.594
		14.6581	155.771	91.261
		14.7009	142.561	69.704
		14.7436	143.565	66.338
		14.7863	114.49	56.412
		14.8291	121.108	63.858
		14.8718	130.138	58.315
		14.9145	124.431	58.467
		14.9573	104.988	57.195
		15	109.651	60.961
		15.0427	125.216	44.075
		15.0855	116.896	50.044
		15.1282	111.175	48.854
		15.1709	102.319	31.201
		15.2137	101.613	28.316
		15.2564	92.031	27.597
		15.2991	78.586	19.647
		15.3419	80.118	13.315
		15.3846	78.967	8.256
		15.4274	81.366	11.055
		15.4701	77.137	5.639
		15.5128	78.185	2.152
		15.5556	71.315	1.661
		15.5983	64.152	0.359
		15.641	63.391	0.149
		15.6838	54.893	0
		15.7265	66.413	0.458
		15.7692	60.188	0.997
		15.812	55.36	0
		15.8547	49.241	0
		15.8974	59.553	0
		15.9402	54.063	0
		15.9829	45.725	0
		16.0256	47.294	0
		16.0684	47.041	0
		16.1111	45.663	0
		16.1538	44.455	0
		16.1966	47.74	0
		16.2393	48.086	0
		16.2821	40.883	0
		16.3248	42.489	0
		16.3675	39.763	0
		16.4103	39.858	0
		16.453	36.214	0
		16.4957	39.615	0
		16.5385	46.647	0
		16.5812	38.627	0
		16.6239	38.926	0
		16.6667	42.153	0
		16.7094	38.302	0
