# Supplementary material for: Deubiquitination of RIPK3 by OTUB2 potentiates neuronal necroptosis after ischemic stroke
Source: EMBO Mol Med. 2025 Feb 28;17(4):679–95. doi: 10.1038/s44321-025-00206-6 (PMC11982199; doi:10.1038/s44321-025-00206-6)
Supplement: Supplementary file 10 — Appendix Figure Source Data [file 44321_2025_206_MOESM10_ESM.zip › Appendix Figures Source Data/Appendix Fig. S8/S8.xlsx]

## Sheet: Sheet1
Relative GFP(RIPK3) level （%）
		HOUR	FLAG-Vector			FLAG-OTUB2
		0	100	100	100	100	100	100
		3	60.8981	67.9195	77.0361	78.9314	88.2963	95.4808
		6	48.2091	40.3955	60.0508	62.3711	77.7615	82.1014
		9	21.2508	28.2165	45.9551	45.3199	70.1572	67.1828
